# Supplementary material for: N′-[1-(2-Hydr­oxy-5-methyl­phen­yl)ethyl­idene]benzene­sulfonohydrazide
Source: Acta Crystallogr Sect E Struct Rep Online. 2008 Aug 16;64(Pt 9):o1769. doi: 10.1107/S1600536808025932 (PMC2960581; doi:10.1107/S1600536808025932)
Supplement: Supplementary file 1 [file e-64-o1769-sup1.cif]

##############################################################################
###                                                                        ###
###        Electronic paper (Acta Crystallographica Section E)             ###
###                                                                        ###
##############################################################################
#                                                                            #
# This CIF contains the data in a paper accepted for publication in Acta     #
# Crystallographica Section E. It conforms to the requirements of Notes      #
# for Authors for Section E, and has been peer reviewed under the auspices   #
# of the IUCr Commission on Journals.                                        #
#                                                                            #
# Full details of the Crystallographic Information File format               #
# are given in the paper "The Crystallographic Information File (CIF):       #
# a New Standard Archive File for Crystallography" by S. R. Hall, F. H.      #
# Allen and I. D. Brown [Acta Cryst. (1991), A47, 655-685].                  #
#                                                                            #
# The current version of the core CIF dictionary is obtainable from          #
# ftp://ftp.iucr.org/pub/cif_core.dic. The current version number is 2.4.    #
#                                                                            #
# Software is freely available for graphical display of the structure(s) in  #
# this CIF.  For information consult the CIF home page http://www.iucr.org/  #
# cif/home.html                                                              #
#                                                                            #
# This file may be used for bona fide research purposes within the           #
# scientific community so long as proper attribution is given to the journal # 
# article from which it was obtained.                                        #
#                                                                            #
##############################################################################
                                             
data_global
_audit_creation_method     SHELXL-97
_journal_date_recd_electronic     2008-07-10
_journal_date_accepted     2008-08-11
_journal_name_full     'Acta Crystallographica, Section E'
_journal_year     2008
_journal_volume     64
_journal_issue      9
_journal_page_first     o1769
_journal_page_last     o1769
_journal_paper_category     QO
_journal_coeditor_code     BQ2092
_publ_contact_author
;
     Dr. Seik Weng Ng
     Department of Chemistry
     University of Malaya
     50603 Kuala Lumpur
     Malaysia
;
_publ_contact_author_email     seikweng@um.edu.my
_publ_contact_author_fax     '03 7967 4193'
_publ_contact_author_phone     '03 7967 6778'
_publ_section_title
;
<i>N</i>'-[1-(2-Hydroxy-5-methylphenyl)ethylidene]benzenesulfonohydrazide
;
loop_
    _publ_author_name
    _publ_author_address
    'Laila, Musalem'
;
Department of Chemistry
University of Malaya
50603 Kuala Lumpur
Malaysia
;
    'Ali, Hapipah M.'
;
Department of Chemistry
University of Malaya
50603 Kuala Lumpur
Malaysia
;
    'Puvaneswary, Subramaniam'
;
Department of Chemistry
University of Malaya
50603 Kuala Lumpur
Malaysia
;
    'Robinson, Ward T.'
;
Department of Chemistry
University of Malaya
50603 Kuala Lumpur
Malaysia
;
    'Ng, Seik Weng'
;
Department of Chemistry
University of Malaya
50603 Kuala Lumpur
Malaysia
;
_publ_section_synopsis     .
data_I
_audit_creation_method     SHELXL-97
_chemical_name_systematic
;
N'-[1-(2-Hydroxy-5-methylphenyl)ethylidene]benzenesulfonohydrazide
;
_chemical_name_common     ?
_chemical_formula_moiety     'C15 H16 N2 O3 S'
_chemical_formula_sum     'C15 H16 N2 O3 S'
_chemical_formula_iupac     'C15 H16 N2 O3 S'
_chemical_formula_weight     304.36
_chemical_melting_point     ?
_symmetry_cell_setting     Triclinic
_symmetry_space_group_name_H-M     'P -1'
_symmetry_space_group_name_Hall     '-P 1'
loop_
    _symmetry_equiv_pos_as_xyz
    'x, y, z'
    '-x, -y, -z'
_cell_length_a     5.15470(10)
_cell_length_b     17.0321(2)
_cell_length_c     18.26350(10)
_cell_angle_alpha     63.1920(10)
_cell_angle_beta     88.5770(10)
_cell_angle_gamma     86.3450(10)
_cell_volume     1428.19(4)
_cell_formula_units_Z     4
_cell_measurement_reflns_used     7775
_cell_measurement_theta_min     2.2
_cell_measurement_theta_max     30.4
_cell_measurement_temperature     100(2)
_exptl_crystal_description     Block
_exptl_crystal_colour     Colorless
_exptl_crystal_size_max     0.18
_exptl_crystal_size_mid     0.14
_exptl_crystal_size_min     0.06
_exptl_crystal_density_diffrn     1.415
_exptl_crystal_density_meas     ?
_exptl_crystal_density_method     'not measured'
_exptl_crystal_F_000     640
_exptl_absorpt_coefficient_mu     0.238
_exptl_absorpt_correction_type     Multi-scan
_exptl_absorpt_process_details     '(SADABS; Sheldrick, 1996)'
_exptl_absorpt_correction_T_min     0.9583
_exptl_absorpt_correction_T_max     0.9858
_diffrn_ambient_temperature     100(2)
_diffrn_radiation_type     MoK\a
_diffrn_radiation_wavelength     0.71073
_diffrn_radiation_source     'fine-focus sealed tube'
_diffrn_radiation_monochromator     graphite
_diffrn_measurement_device_type     'Bruker SMART APEX'
_diffrn_measurement_method     \w
_diffrn_detector_area_resol_mean     ?
_diffrn_reflns_number     12657
_diffrn_reflns_av_R_equivalents     0.0180
_diffrn_reflns_av_sigmaI/netI     0.0281
_diffrn_reflns_theta_min     1.25
_diffrn_reflns_theta_max     27.50
_diffrn_reflns_theta_full     27.50
_diffrn_measured_fraction_theta_max     0.976
_diffrn_measured_fraction_theta_full     0.976
_diffrn_reflns_limit_h_min     -6
_diffrn_reflns_limit_h_max     6
_diffrn_reflns_limit_k_min     -22
_diffrn_reflns_limit_k_max     22
_diffrn_reflns_limit_l_min     -23
_diffrn_reflns_limit_l_max     22
_diffrn_standards_number     0
_diffrn_standards_interval_count     0
_diffrn_standards_interval_time     0
_diffrn_standards_decay_%     0
_reflns_number_total     6415
_reflns_number_gt     5603
_reflns_threshold_expression     I>2\s(I)
_refine_ls_structure_factor_coef     Fsqd
_refine_ls_matrix_type     full
_refine_ls_R_factor_all     0.0491
_refine_ls_R_factor_gt     0.0421
_refine_ls_wR_factor_gt     0.1191
_refine_ls_wR_factor_ref     0.1316
_refine_ls_goodness_of_fit_ref     1.045
_refine_ls_restrained_S_all     1.044
_refine_ls_number_reflns     6415
_refine_ls_number_parameters     399
_refine_ls_number_restraints     4
_refine_ls_hydrogen_treatment     mixed
_refine_ls_weighting_scheme     calc
_refine_ls_weighting_details
            'calc w=1/[\s^2^(Fo^2^)+(0.0741P)^2^+1.3P] where P=(Fo^2^+2Fc^2^)/3'
_atom_sites_solution_hydrogens     geom
_atom_sites_solution_primary     direct
_atom_sites_solution_secondary     difmap
_refine_ls_shift/su_max     0.001
_refine_ls_shift/su_mean     0.000
_refine_diff_density_max     0.544
_refine_diff_density_min     -0.579
_refine_ls_extinction_method     none
_refine_ls_extinction_coef     ?
loop_
    _atom_type_symbol
    _atom_type_description
    _atom_type_scat_dispersion_real
    _atom_type_scat_dispersion_imag
    _atom_type_scat_source
    'C' 'C' 0.0033 0.0016
                         'International Tables Vol C Tables 4.2.6.8 and 6.1.1.4'
    'H' 'H' 0.0000 0.0000
                         'International Tables Vol C Tables 4.2.6.8 and 6.1.1.4'
    'N' 'N' 0.0061 0.0033
                         'International Tables Vol C Tables 4.2.6.8 and 6.1.1.4'
    'O' 'O' 0.0106 0.0060
                         'International Tables Vol C Tables 4.2.6.8 and 6.1.1.4'
    'S' 'S' 0.1246 0.1234
                         'International Tables Vol C Tables 4.2.6.8 and 6.1.1.4'
_computing_data_collection     'APEX2 (Bruker, 2007)'
_computing_cell_refinement     'SAINT (Bruker, 2007)'
_computing_data_reduction     'SAINT (Bruker, 2007)'
_computing_structure_solution     'SHELXS97 (Sheldrick, 2008)'
_computing_structure_refinement     'SHELXL97 (Sheldrick, 2008)'
_computing_molecular_graphics     'X-SEED (Barbour, 2001)'
_computing_publication_material     'publCIF (Westrip, 2008)'
loop_
    _atom_site_type_symbol
    _atom_site_label
    _atom_site_fract_x
    _atom_site_fract_y
    _atom_site_fract_z
    _atom_site_U_iso_or_equiv
    _atom_site_adp_type
    _atom_site_calc_flag
    _atom_site_refinement_flags
    _atom_site_occupancy
    _atom_site_disorder_assembly
    _atom_site_disorder_group
    S S1 1.00270(8) 0.59346(3) 0.36837(3) 0.01389(12) Uani d . 1 . .
    S S2 0.23309(8) 0.87206(3) 0.94073(3) 0.01512(12) Uani d . 1 . .
    O O1 1.1834(3) 0.79133(9) 0.43334(9) 0.0198(3) Uani d D 1 . .
    O O2 1.2673(3) 0.59821(9) 0.38815(8) 0.0181(3) Uani d . 1 . .
    O O3 0.9214(3) 0.51803(9) 0.36199(9) 0.0190(3) Uani d . 1 . .
    O O4 0.1038(3) 0.73122(10) 0.80833(9) 0.0238(3) Uani d D 1 . .
    O O5 -0.0223(3) 0.84056(10) 0.94695(9) 0.0206(3) Uani d . 1 . .
    O O6 0.3106(3) 0.90879(9) 0.99282(9) 0.0196(3) Uani d . 1 . .
    N N1 0.8800(3) 0.66835(10) 0.45822(10) 0.0153(3) Uani d . 1 . .
    N N2 0.8209(3) 0.59890(11) 0.44147(10) 0.0150(3) Uani d D 1 . .
    N N3 0.3956(3) 0.74366(11) 0.91380(10) 0.0163(3) Uani d . 1 . .
    N N4 0.4405(3) 0.78638(11) 0.96235(10) 0.0159(3) Uani d D 1 . .
    C C1 1.0427(4) 0.80153(13) 0.49302(12) 0.0165(4) Uani d . 1 . .
    C C2 1.1112(4) 0.86743(13) 0.51253(13) 0.0200(4) Uani d . 1 . .
    H H2 1.2525 0.9023 0.4851 0.024 Uiso calc R 1 . .
    C C3 0.9752(4) 0.88270(13) 0.57162(13) 0.0205(4) Uani d . 1 . .
    H H3 1.0244 0.9282 0.5840 0.025 Uiso calc R 1 . .
    C C4 0.7677(4) 0.83279(13) 0.61327(12) 0.0189(4) Uani d . 1 . .
    C C5 0.7016(4) 0.76637(13) 0.59405(12) 0.0173(4) Uani d . 1 . .
    H H5 0.5617 0.7313 0.6225 0.021 Uiso calc R 1 . .
    C C6 0.8335(4) 0.74898(12) 0.53418(11) 0.0151(4) Uani d . 1 . .
    C C7 0.6197(4) 0.84927(15) 0.67793(14) 0.0243(4) Uani d . 1 . .
    H H7A 0.4382 0.8351 0.6783 0.037 Uiso calc R 1 . .
    H H7B 0.6264 0.9114 0.6656 0.037 Uiso calc R 1 . .
    H H7C 0.6985 0.8120 0.7318 0.037 Uiso calc R 1 . .
    C C8 0.7526(4) 0.67782(12) 0.51600(11) 0.0152(4) Uani d . 1 . .
    C C9 0.5429(4) 0.61962(13) 0.56463(13) 0.0208(4) Uani d . 1 . .
    H H9A 0.4909 0.5847 0.5376 0.031 Uiso calc R 1 . .
    H H9B 0.3926 0.6559 0.5682 0.031 Uiso calc R 1 . .
    H H9C 0.6077 0.5800 0.6199 0.031 Uiso calc R 1 . .
    C C10 0.9242(4) 0.68803(12) 0.27615(11) 0.0153(4) Uani d . 1 . .
    C C11 0.7132(4) 0.68724(14) 0.23050(12) 0.0200(4) Uani d . 1 . .
    H H11 0.6139 0.6367 0.2489 0.024 Uiso calc R 1 . .
    C C12 0.6499(4) 0.76133(14) 0.15765(12) 0.0219(4) Uani d . 1 . .
    H H12 0.5065 0.7616 0.1258 0.026 Uiso calc R 1 . .
    C C13 0.7956(4) 0.83520(14) 0.13098(12) 0.0224(4) Uani d . 1 . .
    H H13 0.7512 0.8859 0.0811 0.027 Uiso calc R 1 . .
    C C14 1.0053(4) 0.83500(14) 0.17703(13) 0.0242(4) Uani d . 1 . .
    H H14 1.1050 0.8855 0.1584 0.029 Uiso calc R 1 . .
    C C15 1.0708(4) 0.76134(14) 0.25038(12) 0.0206(4) Uani d . 1 . .
    H H15 1.2136 0.7612 0.2823 0.025 Uiso calc R 1 . .
    C C16 0.2653(4) 0.66099(14) 0.81883(12) 0.0194(4) Uani d . 1 . .
    C C17 0.2155(4) 0.61764(15) 0.77206(13) 0.0230(4) Uani d . 1 . .
    H H17 0.0730 0.6380 0.7348 0.028 Uiso calc R 1 . .
    C C18 0.3706(4) 0.54571(14) 0.77928(13) 0.0222(4) Uani d . 1 . .
    H H18 0.3328 0.5170 0.7470 0.027 Uiso calc R 1 . .
    C C19 0.5829(4) 0.51392(14) 0.83316(13) 0.0209(4) Uani d . 1 . .
    C C20 0.6317(4) 0.55738(13) 0.87953(12) 0.0189(4) Uani d . 1 . .
    H H20 0.7759 0.5367 0.9161 0.023 Uiso calc R 1 . .
    C C21 0.4775(4) 0.63059(13) 0.87480(12) 0.0171(4) Uani d . 1 . .
    C C22 0.7530(4) 0.43515(15) 0.84084(15) 0.0273(5) Uani d . 1 . .
    H H22A 0.9231 0.4364 0.8630 0.041 Uiso calc R 1 . .
    H H22B 0.7753 0.4369 0.7867 0.041 Uiso calc R 1 . .
    H H22C 0.6709 0.3810 0.8779 0.041 Uiso calc R 1 . .
    C C23 0.5394(4) 0.67411(13) 0.92575(11) 0.0162(4) Uani d . 1 . .
    C C24 0.7550(4) 0.63615(13) 0.98790(12) 0.0196(4) Uani d . 1 . .
    H H24A 0.7488 0.6660 1.0229 0.029 Uiso calc R 1 . .
    H H24B 0.9226 0.6446 0.9596 0.029 Uiso calc R 1 . .
    H H24C 0.7344 0.5731 1.0217 0.029 Uiso calc R 1 . .
    C C25 0.2788(4) 0.94842(12) 0.83776(11) 0.0157(4) Uani d . 1 . .
    C C26 0.4827(4) 1.00410(13) 0.81963(13) 0.0202(4) Uani d . 1 . .
    H H26 0.5954 1.0000 0.8617 0.024 Uiso calc R 1 . .
    C C27 0.5177(4) 1.06564(14) 0.73883(13) 0.0225(4) Uani d . 1 . .
    H H27 0.6577 1.1034 0.7251 0.027 Uiso calc R 1 . .
    C C28 0.3492(4) 1.07231(13) 0.67788(13) 0.0210(4) Uani d . 1 . .
    H H28 0.3721 1.1154 0.6229 0.025 Uiso calc R 1 . .
    C C29 0.1478(4) 1.01618(14) 0.69714(13) 0.0215(4) Uani d . 1 . .
    H H29 0.0333 1.0210 0.6551 0.026 Uiso calc R 1 . .
    C C30 0.1120(4) 0.95307(13) 0.77718(12) 0.0185(4) Uani d . 1 . .
    H H30 -0.0240 0.9138 0.7903 0.022 Uiso calc R 1 . .
    H H1O 1.110(6) 0.7524(18) 0.427(2) 0.057(10) Uiso d D 1 . .
    H H4O 0.165(6) 0.752(2) 0.8385(17) 0.043(8) Uiso d D 1 . .
    H H2N 0.657(2) 0.5927(17) 0.4337(16) 0.025(6) Uiso d D 1 . .
    H H4N 0.600(2) 0.8017(16) 0.9621(16) 0.022(6) Uiso d D 1 . .
loop_
    _atom_site_aniso_label
    _atom_site_aniso_U_11
    _atom_site_aniso_U_22
    _atom_site_aniso_U_33
    _atom_site_aniso_U_12
    _atom_site_aniso_U_13
    _atom_site_aniso_U_23
    S1 0.0143(2) 0.0138(2) 0.0141(2) -0.00056(16) -0.00083(16) -0.00670(17)
    S2 0.0133(2) 0.0169(2) 0.0150(2) -0.00203(16) -0.00012(16) -0.00687(18)
    O1 0.0216(7) 0.0193(7) 0.0200(7) -0.0062(6) 0.0044(5) -0.0098(6)
    O2 0.0157(6) 0.0183(7) 0.0186(7) -0.0004(5) -0.0014(5) -0.0068(6)
    O3 0.0213(7) 0.0173(7) 0.0206(7) -0.0016(5) -0.0016(5) -0.0103(6)
    O4 0.0222(7) 0.0268(8) 0.0248(8) 0.0032(6) -0.0080(6) -0.0140(7)
    O5 0.0145(6) 0.0248(7) 0.0205(7) -0.0042(5) 0.0008(5) -0.0080(6)
    O6 0.0217(7) 0.0225(7) 0.0175(7) -0.0013(6) -0.0007(5) -0.0117(6)
    N1 0.0181(8) 0.0142(7) 0.0152(7) -0.0022(6) -0.0020(6) -0.0078(6)
    N2 0.0160(7) 0.0160(8) 0.0157(7) -0.0036(6) 0.0015(6) -0.0091(6)
    N3 0.0169(7) 0.0173(8) 0.0162(8) -0.0034(6) -0.0004(6) -0.0084(6)
    N4 0.0152(7) 0.0167(8) 0.0166(8) -0.0014(6) -0.0026(6) -0.0080(6)
    C1 0.0182(9) 0.0153(9) 0.0140(8) 0.0000(7) -0.0023(7) -0.0049(7)
    C2 0.0217(9) 0.0157(9) 0.0205(9) -0.0026(7) -0.0030(7) -0.0060(8)
    C3 0.0239(10) 0.0169(9) 0.0230(10) 0.0006(7) -0.0065(8) -0.0110(8)
    C4 0.0207(9) 0.0191(9) 0.0175(9) 0.0042(7) -0.0052(7) -0.0093(8)
    C5 0.0178(9) 0.0168(9) 0.0170(9) 0.0005(7) -0.0023(7) -0.0074(7)
    C6 0.0182(9) 0.0131(8) 0.0132(8) 0.0004(7) -0.0028(7) -0.0053(7)
    C7 0.0257(10) 0.0265(11) 0.0271(11) 0.0034(8) -0.0021(8) -0.0181(9)
    C8 0.0164(8) 0.0135(8) 0.0132(8) 0.0003(7) -0.0024(7) -0.0039(7)
    C9 0.0233(10) 0.0181(9) 0.0222(10) -0.0051(8) 0.0081(8) -0.0102(8)
    C10 0.0165(8) 0.0164(9) 0.0127(8) -0.0003(7) 0.0000(7) -0.0064(7)
    C11 0.0212(9) 0.0202(10) 0.0191(9) -0.0035(7) -0.0014(7) -0.0091(8)
    C12 0.0230(10) 0.0260(10) 0.0169(9) 0.0012(8) -0.0050(7) -0.0101(8)
    C13 0.0272(10) 0.0219(10) 0.0145(9) 0.0026(8) 0.0006(8) -0.0057(8)
    C14 0.0290(11) 0.0181(10) 0.0225(10) -0.0055(8) -0.0002(8) -0.0061(8)
    C15 0.0217(9) 0.0210(10) 0.0189(9) -0.0029(8) -0.0018(7) -0.0086(8)
    C16 0.0186(9) 0.0218(10) 0.0176(9) -0.0035(7) 0.0003(7) -0.0085(8)
    C17 0.0219(10) 0.0283(11) 0.0197(10) -0.0052(8) -0.0019(8) -0.0111(9)
    C18 0.0270(10) 0.0257(10) 0.0177(9) -0.0087(8) 0.0045(8) -0.0124(8)
    C19 0.0213(9) 0.0221(10) 0.0208(10) -0.0073(8) 0.0050(8) -0.0105(8)
    C20 0.0197(9) 0.0197(9) 0.0181(9) -0.0039(7) 0.0011(7) -0.0091(8)
    C21 0.0177(9) 0.0190(9) 0.0157(9) -0.0050(7) 0.0017(7) -0.0083(8)
    C22 0.0288(11) 0.0269(11) 0.0325(12) -0.0031(9) 0.0015(9) -0.0188(10)
    C23 0.0161(9) 0.0169(9) 0.0138(8) -0.0040(7) 0.0009(7) -0.0049(7)
    C24 0.0206(9) 0.0177(9) 0.0191(9) -0.0008(7) -0.0034(7) -0.0070(8)
    C25 0.0167(9) 0.0146(8) 0.0136(8) 0.0002(7) 0.0003(7) -0.0047(7)
    C26 0.0182(9) 0.0200(9) 0.0209(10) -0.0019(7) -0.0025(7) -0.0075(8)
    C27 0.0191(9) 0.0174(9) 0.0262(11) -0.0029(7) 0.0015(8) -0.0054(8)
    C28 0.0235(10) 0.0184(9) 0.0180(9) 0.0028(8) 0.0017(7) -0.0060(8)
    C29 0.0243(10) 0.0233(10) 0.0188(9) 0.0019(8) -0.0038(8) -0.0115(8)
    C30 0.0184(9) 0.0195(9) 0.0192(9) -0.0012(7) -0.0018(7) -0.0099(8)
loop_
    _geom_bond_atom_site_label_1
    _geom_bond_atom_site_label_2
    _geom_bond_site_symmetry_2
    _geom_bond_distance
    _geom_bond_publ_flag
    S1 O3 . 1.4303(14) ?
    S1 O2 . 1.4360(14) ?
    S1 N2 . 1.6455(16) ?
    S1 C10 . 1.7603(19) ?
    S2 O6 . 1.4296(14) ?
    S2 O5 . 1.4355(14) ?
    S2 N4 . 1.6526(17) ?
    S2 C25 . 1.7591(19) ?
    O1 C1 . 1.364(2) ?
    O1 H1O . 0.84(3) ?
    O4 C16 . 1.355(2) ?
    O4 H4O . 0.85(3) ?
    N1 C8 . 1.295(2) ?
    N1 N2 . 1.401(2) ?
    N2 H2N . 0.879(10) ?
    N3 C23 . 1.290(3) ?
    N3 N4 . 1.408(2) ?
    N4 H4N . 0.877(10) ?
    C1 C2 . 1.389(3) ?
    C1 C6 . 1.416(3) ?
    C2 C3 . 1.384(3) ?
    C2 H2 . 0.9500 ?
    C3 C4 . 1.392(3) ?
    C3 H3 . 0.9500 ?
    C4 C5 . 1.390(3) ?
    C4 C7 . 1.511(3) ?
    C5 C6 . 1.406(3) ?
    C5 H5 . 0.9500 ?
    C6 C8 . 1.479(2) ?
    C7 H7A . 0.9800 ?
    C7 H7B . 0.9800 ?
    C7 H7C . 0.9800 ?
    C8 C9 . 1.495(3) ?
    C9 H9A . 0.9800 ?
    C9 H9B . 0.9800 ?
    C9 H9C . 0.9800 ?
    C10 C15 . 1.387(3) ?
    C10 C11 . 1.391(3) ?
    C11 C12 . 1.387(3) ?
    C11 H11 . 0.9500 ?
    C12 C13 . 1.390(3) ?
    C12 H12 . 0.9500 ?
    C13 C14 . 1.385(3) ?
    C13 H13 . 0.9500 ?
    C14 C15 . 1.391(3) ?
    C14 H14 . 0.9500 ?
    C15 H15 . 0.9500 ?
    C16 C17 . 1.394(3) ?
    C16 C21 . 1.419(3) ?
    C17 C18 . 1.376(3) ?
    C17 H17 . 0.9500 ?
    C18 C19 . 1.399(3) ?
    C18 H18 . 0.9500 ?
    C19 C20 . 1.389(3) ?
    C19 C22 . 1.508(3) ?
    C20 C21 . 1.405(3) ?
    C20 H20 . 0.9500 ?
    C21 C23 . 1.478(3) ?
    C22 H22A . 0.9800 ?
    C22 H22B . 0.9800 ?
    C22 H22C . 0.9800 ?
    C23 C24 . 1.500(3) ?
    C24 H24A . 0.9800 ?
    C24 H24B . 0.9800 ?
    C24 H24C . 0.9800 ?
    C25 C30 . 1.389(3) ?
    C25 C26 . 1.393(3) ?
    C26 C27 . 1.387(3) ?
    C26 H26 . 0.9500 ?
    C27 C28 . 1.388(3) ?
    C27 H27 . 0.9500 ?
    C28 C29 . 1.386(3) ?
    C28 H28 . 0.9500 ?
    C29 C30 . 1.386(3) ?
    C29 H29 . 0.9500 ?
    C30 H30 . 0.9500 ?
loop_
    _geom_angle_atom_site_label_1
    _geom_angle_atom_site_label_2
    _geom_angle_atom_site_label_3
    _geom_angle_site_symmetry_1
    _geom_angle_site_symmetry_3
    _geom_angle
    _geom_angle_publ_flag
    O3 S1 O2 . . 120.83(8) ?
    O3 S1 N2 . . 104.70(8) ?
    O2 S1 N2 . . 106.84(8) ?
    O3 S1 C10 . . 108.61(9) ?
    O2 S1 C10 . . 107.30(9) ?
    N2 S1 C10 . . 107.97(9) ?
    O6 S2 O5 . . 120.70(9) ?
    O6 S2 N4 . . 104.46(8) ?
    O5 S2 N4 . . 106.50(9) ?
    O6 S2 C25 . . 109.14(9) ?
    O5 S2 C25 . . 107.40(9) ?
    N4 S2 C25 . . 108.03(9) ?
    C1 O1 H1O . . 104(3) ?
    C16 O4 H4O . . 105(2) ?
    C8 N1 N2 . . 118.12(16) ?
    N1 N2 S1 . . 112.74(12) ?
    N1 N2 H2N . . 118.6(17) ?
    S1 N2 H2N . . 110.1(17) ?
    C23 N3 N4 . . 118.41(16) ?
    N3 N4 S2 . . 111.80(12) ?
    N3 N4 H4N . . 115.8(17) ?
    S2 N4 H4N . . 110.0(17) ?
    O1 C1 C2 . . 117.07(17) ?
    O1 C1 C6 . . 123.00(17) ?
    C2 C1 C6 . . 119.92(18) ?
    C3 C2 C1 . . 120.50(19) ?
    C3 C2 H2 . . 119.8 ?
    C1 C2 H2 . . 119.8 ?
    C2 C3 C4 . . 121.39(18) ?
    C2 C3 H3 . . 119.3 ?
    C4 C3 H3 . . 119.3 ?
    C5 C4 C3 . . 117.86(18) ?
    C5 C4 C7 . . 120.74(19) ?
    C3 C4 C7 . . 121.40(18) ?
    C4 C5 C6 . . 122.59(19) ?
    C4 C5 H5 . . 118.7 ?
    C6 C5 H5 . . 118.7 ?
    C5 C6 C1 . . 117.73(17) ?
    C5 C6 C8 . . 120.05(17) ?
    C1 C6 C8 . . 122.22(17) ?
    C4 C7 H7A . . 109.5 ?
    C4 C7 H7B . . 109.5 ?
    H7A C7 H7B . . 109.5 ?
    C4 C7 H7C . . 109.5 ?
    H7A C7 H7C . . 109.5 ?
    H7B C7 H7C . . 109.5 ?
    N1 C8 C6 . . 115.73(17) ?
    N1 C8 C9 . . 123.48(17) ?
    C6 C8 C9 . . 120.75(16) ?
    C8 C9 H9A . . 109.5 ?
    C8 C9 H9B . . 109.5 ?
    H9A C9 H9B . . 109.5 ?
    C8 C9 H9C . . 109.5 ?
    H9A C9 H9C . . 109.5 ?
    H9B C9 H9C . . 109.5 ?
    C15 C10 C11 . . 121.32(18) ?
    C15 C10 S1 . . 120.15(14) ?
    C11 C10 S1 . . 118.53(15) ?
    C12 C11 C10 . . 119.01(19) ?
    C12 C11 H11 . . 120.5 ?
    C10 C11 H11 . . 120.5 ?
    C11 C12 C13 . . 120.27(18) ?
    C11 C12 H12 . . 119.9 ?
    C13 C12 H12 . . 119.9 ?
    C14 C13 C12 . . 120.07(19) ?
    C14 C13 H13 . . 120.0 ?
    C12 C13 H13 . . 120.0 ?
    C13 C14 C15 . . 120.38(19) ?
    C13 C14 H14 . . 119.8 ?
    C15 C14 H14 . . 119.8 ?
    C10 C15 C14 . . 118.93(18) ?
    C10 C15 H15 . . 120.5 ?
    C14 C15 H15 . . 120.5 ?
    O4 C16 C17 . . 117.22(18) ?
    O4 C16 C21 . . 122.92(17) ?
    C17 C16 C21 . . 119.85(19) ?
    C18 C17 C16 . . 120.71(19) ?
    C18 C17 H17 . . 119.6 ?
    C16 C17 H17 . . 119.6 ?
    C17 C18 C19 . . 121.38(18) ?
    C17 C18 H18 . . 119.3 ?
    C19 C18 H18 . . 119.3 ?
    C20 C19 C18 . . 117.66(19) ?
    C20 C19 C22 . . 121.06(19) ?
    C18 C19 C22 . . 121.29(18) ?
    C19 C20 C21 . . 123.01(18) ?
    C19 C20 H20 . . 118.5 ?
    C21 C20 H20 . . 118.5 ?
    C20 C21 C16 . . 117.39(17) ?
    C20 C21 C23 . . 120.48(17) ?
    C16 C21 C23 . . 122.13(18) ?
    C19 C22 H22A . . 109.5 ?
    C19 C22 H22B . . 109.5 ?
    H22A C22 H22B . . 109.5 ?
    C19 C22 H22C . . 109.5 ?
    H22A C22 H22C . . 109.5 ?
    H22B C22 H22C . . 109.5 ?
    N3 C23 C21 . . 115.90(17) ?
    N3 C23 C24 . . 123.93(17) ?
    C21 C23 C24 . . 120.16(17) ?
    C23 C24 H24A . . 109.5 ?
    C23 C24 H24B . . 109.5 ?
    H24A C24 H24B . . 109.5 ?
    C23 C24 H24C . . 109.5 ?
    H24A C24 H24C . . 109.5 ?
    H24B C24 H24C . . 109.5 ?
    C30 C25 C26 . . 121.68(18) ?
    C30 C25 S2 . . 120.18(15) ?
    C26 C25 S2 . . 118.14(15) ?
    C27 C26 C25 . . 118.62(18) ?
    C27 C26 H26 . . 120.7 ?
    C25 C26 H26 . . 120.7 ?
    C26 C27 C28 . . 120.36(19) ?
    C26 C27 H27 . . 119.8 ?
    C28 C27 H27 . . 119.8 ?
    C29 C28 C27 . . 120.14(19) ?
    C29 C28 H28 . . 119.9 ?
    C27 C28 H28 . . 119.9 ?
    C30 C29 C28 . . 120.52(19) ?
    C30 C29 H29 . . 119.7 ?
    C28 C29 H29 . . 119.7 ?
    C29 C30 C25 . . 118.66(18) ?
    C29 C30 H30 . . 120.7 ?
    C25 C30 H30 . . 120.7 ?
loop_
    _geom_torsion_atom_site_label_1
    _geom_torsion_atom_site_label_2
    _geom_torsion_atom_site_label_3
    _geom_torsion_atom_site_label_4
    _geom_torsion_site_symmetry_1
    _geom_torsion_site_symmetry_2
    _geom_torsion_site_symmetry_3
    _geom_torsion_site_symmetry_4
    _geom_torsion
    _geom_torsion_publ_flag
    C8 N1 N2 S1 . . . . -178.55(13) ?
    O3 S1 N2 N1 . . . . 178.10(12) ?
    O2 S1 N2 N1 . . . . 48.83(14) ?
    C10 S1 N2 N1 . . . . -66.31(14) ?
    C23 N3 N4 S2 . . . . -178.21(14) ?
    O6 S2 N4 N3 . . . . -178.19(12) ?
    O5 S2 N4 N3 . . . . 53.04(14) ?
    C25 S2 N4 N3 . . . . -62.08(14) ?
    O1 C1 C2 C3 . . . . 179.06(17) ?
    C6 C1 C2 C3 . . . . -0.5(3) ?
    C1 C2 C3 C4 . . . . 0.2(3) ?
    C2 C3 C4 C5 . . . . 0.4(3) ?
    C2 C3 C4 C7 . . . . 179.82(18) ?
    C3 C4 C5 C6 . . . . -0.8(3) ?
    C7 C4 C5 C6 . . . . 179.81(18) ?
    C4 C5 C6 C1 . . . . 0.5(3) ?
    C4 C5 C6 C8 . . . . -179.50(17) ?
    O1 C1 C6 C5 . . . . -179.38(17) ?
    C2 C1 C6 C5 . . . . 0.1(3) ?
    O1 C1 C6 C8 . . . . 0.6(3) ?
    C2 C1 C6 C8 . . . . -179.87(17) ?
    N2 N1 C8 C6 . . . . 176.62(15) ?
    N2 N1 C8 C9 . . . . -1.1(3) ?
    C5 C6 C8 N1 . . . . 177.95(17) ?
    C1 C6 C8 N1 . . . . -2.0(3) ?
    C5 C6 C8 C9 . . . . -4.2(3) ?
    C1 C6 C8 C9 . . . . 175.76(18) ?
    O3 S1 C10 C15 . . . . -151.83(16) ?
    O2 S1 C10 C15 . . . . -19.67(18) ?
    N2 S1 C10 C15 . . . . 95.17(17) ?
    O3 S1 C10 C11 . . . . 28.32(18) ?
    O2 S1 C10 C11 . . . . 160.48(15) ?
    N2 S1 C10 C11 . . . . -84.68(16) ?
    C15 C10 C11 C12 . . . . 0.3(3) ?
    S1 C10 C11 C12 . . . . -179.87(15) ?
    C10 C11 C12 C13 . . . . -0.1(3) ?
    C11 C12 C13 C14 . . . . 0.2(3) ?
    C12 C13 C14 C15 . . . . -0.4(3) ?
    C11 C10 C15 C14 . . . . -0.5(3) ?
    S1 C10 C15 C14 . . . . 179.65(16) ?
    C13 C14 C15 C10 . . . . 0.6(3) ?
    O4 C16 C17 C18 . . . . -179.93(19) ?
    C21 C16 C17 C18 . . . . -0.3(3) ?
    C16 C17 C18 C19 . . . . -0.3(3) ?
    C17 C18 C19 C20 . . . . 0.2(3) ?
    C17 C18 C19 C22 . . . . -179.9(2) ?
    C18 C19 C20 C21 . . . . 0.4(3) ?
    C22 C19 C20 C21 . . . . -179.54(19) ?
    C19 C20 C21 C16 . . . . -0.9(3) ?
    C19 C20 C21 C23 . . . . -179.97(18) ?
    O4 C16 C21 C20 . . . . -179.57(18) ?
    C17 C16 C21 C20 . . . . 0.8(3) ?
    O4 C16 C21 C23 . . . . -0.5(3) ?
    C17 C16 C21 C23 . . . . 179.88(18) ?
    N4 N3 C23 C21 . . . . 178.11(16) ?
    N4 N3 C23 C24 . . . . -0.7(3) ?
    C20 C21 C23 N3 . . . . 176.27(18) ?
    C16 C21 C23 N3 . . . . -2.8(3) ?
    C20 C21 C23 C24 . . . . -4.9(3) ?
    C16 C21 C23 C24 . . . . 176.08(18) ?
    O6 S2 C25 C30 . . . . -147.06(15) ?
    O5 S2 C25 C30 . . . . -14.60(18) ?
    N4 S2 C25 C30 . . . . 99.92(16) ?
    O6 S2 C25 C26 . . . . 31.95(18) ?
    O5 S2 C25 C26 . . . . 164.42(15) ?
    N4 S2 C25 C26 . . . . -81.06(17) ?
    C30 C25 C26 C27 . . . . 0.1(3) ?
    S2 C25 C26 C27 . . . . -178.86(16) ?
    C25 C26 C27 C28 . . . . 1.2(3) ?
    C26 C27 C28 C29 . . . . -1.3(3) ?
    C27 C28 C29 C30 . . . . 0.1(3) ?
    C28 C29 C30 C25 . . . . 1.2(3) ?
    C26 C25 C30 C29 . . . . -1.3(3) ?
    S2 C25 C30 C29 . . . . 177.65(15) ?
loop_
    _geom_hbond_atom_site_label_D
    _geom_hbond_atom_site_label_H
    _geom_hbond_atom_site_label_A
    _geom_hbond_site_symmetry_A
    _geom_hbond_distance_DH
    _geom_hbond_distance_HA
    _geom_hbond_distance_DA
    _geom_hbond_angle_DHA
    _geom_hbond_publ_flag
    O1 H1o N1 . 0.84(3) 1.80(2) 2.562(2) 151(4) yes
    O4 H4o N3 . 0.85(3) 1.79(2) 2.563(2) 150(3) yes
    N2 H2n O2 1_455 0.880(10)
                            2.180(10)
                                    3.040(2) 168(2) yes
    N4 H4n O5 1_655 0.880(10)
                            2.070(10)
                                    2.942(2) 173(2) yes
