# Supplementary material for: N′-[1-(2-Hydr­oxy-5-methyl­phen­yl)ethyl­idene]benzene­sulfonohydrazide
Source: Acta Crystallogr Sect E Struct Rep Online. 2008 Aug 16;64(Pt 9):o1769. doi: 10.1107/S1600536808025932 (PMC2960581; doi:10.1107/S1600536808025932)
Supplement: Supplementary file 2 [file e-64-o1769-Isup2.hkl]

# 
# h,k,l, Fc-squared, Fo-squared, sigma(Fo-squared) and status flag 
# 
data_I
_shelx_title '  P-1' 
_shelx_refln_list_code          4 
_shelx_F_calc_maximum      152.96 
_exptl_crystal_F_000       640.00 
_reflns_d_resolution_high  0.7696 
 
loop_ 
 _symmetry_equiv_pos_as_xyz 
 'x, y, z' 
 '-x, -y, -z' 
 
_cell_length_a     5.1547 
_cell_length_b    17.0321 
_cell_length_c    18.2635 
_cell_angle_alpha  63.192 
_cell_angle_beta   88.577 
_cell_angle_gamma  86.345 
 
_shelx_F_squared_multiplier     1.000 
 
loop_ 
 _refln_index_h 
 _refln_index_k 
 _refln_index_l 
 _refln_F_squared_calc 
 _refln_F_squared_meas 
 _refln_F_squared_sigma 
 _refln_observed_status 
   1   0   0     1410.76     1484.67     24.81 o 
   2   0   0      129.12      136.97      3.78 o 
   3   0   0      150.75      169.53      3.21 o 
   4   0   0     1285.80     1387.43     20.13 o 
   5   0   0      117.42      118.38      5.17 o 
   6   0   0       18.02       20.58      3.36 o 
  -6   1   0        2.10        0.57      2.68 o 
  -5   1   0      408.13      444.54     10.67 o 
  -4   1   0        2.04        2.47      1.53 o 
  -3   1   0       76.76       85.61      2.38 o 
  -2   1   0      545.61      451.37      7.06 o 
  -1   1   0        9.65       12.46      0.98 o 
   0   1   0      236.95       -0.89      0.60 o 
   1   1   0       26.57       29.74      1.55 o 
   2   1   0       84.10       67.07      2.88 o 
   3   1   0       76.58       77.16      2.44 o 
   4   1   0       38.55       35.05      2.09 o 
   5   1   0        9.52       10.21      2.68 o 
   6   1   0        7.79        5.25      5.29 o 
  -6   2   0      242.51      248.61     13.02 o 
  -5   2   0       90.10       99.50      4.85 o 
  -4   2   0      134.23      124.09      3.88 o 
  -3   2   0       36.50       15.02      1.35 o 
  -2   2   0      187.53      206.27      3.38 o 
  -1   2   0     4024.79     4011.63     46.65 o 
   0   2   0     1508.55     1560.79     25.32 o 
   1   2   0      221.74      164.27      5.35 o 
   2   2   0     1053.57     1096.33     27.82 o 
   3   2   0      136.38      165.34      4.98 o 
   4   2   0       22.06       26.96      7.71 o 
   5   2   0       29.24       32.20      3.43 o 
   6   2   0        4.44        3.00      2.82 o 
  -6   3   0      155.52      161.64      6.46 o 
  -5   3   0     1191.42     1223.95     18.65 o 
  -4   3   0       81.69       84.16      2.80 o 
  -3   3   0      558.62      569.94      7.79 o 
  -2   3   0       73.20       57.22      1.82 o 
  -1   3   0     4561.53     4835.88     77.79 o 
   0   3   0      302.51      314.29      5.62 o 
   1   3   0       41.77       38.72      1.96 o 
   2   3   0      174.81      181.28      6.67 o 
   3   3   0     5353.21     5930.44    142.01 o 
   4   3   0      151.30      156.34      5.44 o 
   5   3   0      334.25      322.53      8.83 o 
   6   3   0       30.21       25.62      4.51 o 
  -6   4   0        0.22        0.09      3.80 o 
  -5   4   0      100.98      127.27      4.48 o 
  -4   4   0     2646.54     2623.07     31.59 o 
  -3   4   0      137.03      128.60      2.92 o 
  -2   4   0     1223.57     1275.25     15.46 o 
  -1   4   0      235.91      226.16      3.68 o 
   0   4   0     3595.97     3610.57     57.81 o 
   1   4   0      973.05      894.55     12.31 o 
   2   4   0      211.70      229.30      7.94 o 
   3   4   0      212.78      225.54      8.62 o 
   4   4   0     2282.87     2227.28     56.35 o 
   5   4   0      654.89      623.15     19.39 o 
   6   4   0        1.79       -1.23      4.96 o 
  -6   5   0      498.16      512.98     18.33 o 
  -5   5   0      118.55      125.92      4.20 o 
  -4   5   0      310.20      290.09      5.19 o 
  -3   5   0      457.25      431.19      6.30 o 
  -2   5   0      115.88       91.30      2.48 o 
  -1   5   0      118.80      144.28      3.41 o 
   0   5   0     1077.05     1073.13     17.92 o 
   1   5   0     1096.34     1037.30     14.29 o 
   2   5   0      736.69      704.30     19.09 o 
   3   5   0      173.53      148.88      7.05 o 
   4   5   0      591.93      572.48     17.72 o 
   5   5   0      912.25      834.13     17.51 o 
   6   5   0      307.05      310.18     12.29 o 
  -6   6   0      161.09      162.21      9.71 o 
  -5   6   0      124.89      133.23      5.46 o 
  -4   6   0        6.57        5.59      1.64 o 
  -3   6   0     1835.97     1842.40     25.49 o 
  -2   6   0       13.99       26.78      1.45 o 
  -1   6   0       94.32       82.10      2.70 o 
   0   6   0      278.46      239.39      7.14 o 
   1   6   0       44.63       94.46      2.24 o 
   2   6   0      145.46      202.45      7.65 o 
   3   6   0        3.93        0.45      2.86 o 
   4   6   0      105.19       71.97      6.11 o 
   5   6   0        1.11        1.35      2.65 o 
   6   6   0      304.70      303.73     11.50 o 
  -5   7   0     1077.45     1030.25     27.61 o 
  -4   7   0      149.38      137.58      7.27 o 
  -3   7   0       64.16       54.28      2.54 o 
  -2   7   0      112.96      105.81      2.99 o 
  -1   7   0     5587.01     6082.12     97.11 o 
   0   7   0       35.30       17.72      2.33 o 
   1   7   0       58.69       61.58      5.09 o 
   2   7   0      186.07      179.82      4.23 o 
   3   7   0       77.32       85.71      5.95 o 
   4   7   0       61.07       66.42      6.00 o 
   5   7   0        0.76       -0.11      2.53 o 
   6   7   0        1.00       -2.60      2.91 o 
  -5   8   0        8.25        9.69      4.23 o 
  -4   8   0      121.35      128.20      7.36 o 
  -3   8   0      343.15      360.68      7.91 o 
  -2   8   0       31.76       32.40      1.66 o 
  -1   8   0        4.99        2.08      2.86 o 
   0   8   0      628.75      694.08     17.57 o 
   1   8   0        0.01        2.06      1.66 o 
   2   8   0       19.65       23.67      1.74 o 
   3   8   0      186.37      178.01      8.35 o 
   4   8   0      243.10      222.59      9.82 o 
   5   8   0      109.77       95.72      5.18 o 
   6   8   0      161.99      160.30      8.62 o 
  -5   9   0      131.18      126.23      8.21 o 
  -4   9   0       10.09        6.11      3.67 o 
  -3   9   0        4.82       -0.27      3.22 o 
  -2   9   0      562.92      540.18     10.29 o 
  -1   9   0      483.12      498.07      9.41 o 
   0   9   0        1.02        2.75      2.30 o 
   1   9   0      247.32      247.00      7.56 o 
   2   9   0      350.58      329.36      7.05 o 
   3   9   0      104.94       86.62      6.47 o 
   4   9   0       75.88       82.21      6.60 o 
   5   9   0       36.65       32.51      5.28 o 
   6   9   0       32.84       30.96      7.49 o 
  -5  10   0       42.42       53.73      6.11 o 
  -4  10   0      652.74      647.38     19.51 o 
  -3  10   0      297.79      295.38     11.08 o 
  -2  10   0       84.31       77.52      5.80 o 
  -1  10   0        1.47        3.69      1.60 o 
   0  10   0        2.34        7.74      2.73 o 
   1  10   0      624.37      615.38     15.84 o 
   2  10   0      473.00      453.06      9.26 o 
   3  10   0      112.80      103.20      6.94 o 
   4  10   0       53.94       54.38      5.84 o 
   5  10   0      361.27      318.63     13.27 o 
  -5  11   0        2.68        2.69      4.54 o 
  -4  11   0       71.16       78.01      6.76 o 
  -3  11   0       16.53       15.24      4.03 o 
  -2  11   0       25.74       28.78      4.34 o 
  -1  11   0     1841.43     1924.09     46.12 o 
   0  11   0     1464.84     1426.62     34.55 o 
   1  11   0       50.58       69.46      4.59 o 
   2  11   0       27.42       27.43      6.25 o 
   3  11   0      379.90      321.88     12.33 o 
   4  11   0      578.81      537.82     18.10 o 
   5  11   0       62.86       66.37      7.00 o 
  -5  12   0       14.92       17.77      5.24 o 
  -4  12   0       41.51       33.88      5.33 o 
  -3  12   0       33.36       57.00      5.82 o 
  -2  12   0      297.43      315.50     11.66 o 
  -1  12   0        7.52       29.69      4.21 o 
   0  12   0      358.11      377.24     11.88 o 
   1  12   0      483.33      574.94     15.55 o 
   2  12   0      113.17      105.15      7.36 o 
   3  12   0      781.99      721.04     22.09 o 
   4  12   0       64.44       57.85      6.38 o 
   5  12   0        4.39       14.52      4.86 o 
  -4  13   0      218.75      241.05     11.26 o 
  -3  13   0        9.60        9.89      4.05 o 
  -2  13   0      607.03      635.63     19.11 o 
  -1  13   0      179.98      174.54      8.28 o 
   0  13   0      111.26      165.14      7.65 o 
   1  13   0     2369.04     2331.67     54.40 o 
   2  13   0      376.27      379.70     14.08 o 
   3  13   0        3.66        2.33      3.80 o 
   4  13   0      307.69      341.32     13.92 o 
   5  13   0      172.44      152.52      9.67 o 
  -4  14   0        0.10        3.74      4.36 o 
  -3  14   0      296.79      300.26     12.35 o 
  -1  14   0      158.54      186.16      8.84 o 
   0  14   0      140.57      146.28      7.41 o 
   1  14   0     1822.21     1788.19     42.76 o 
   2  14   0        0.07       10.85      4.54 o 
   3  14   0       21.97       23.50      5.15 o 
   4  14   0        5.16        9.62      4.95 o 
  -4  15   0       31.76       27.64      5.73 o 
  -3  15   0       17.30        9.58      4.56 o 
  -2  15   0       45.67       52.21      5.86 o 
  -1  15   0      165.61      155.41      8.44 o 
   0  15   0      540.49      573.53     17.12 o 
   1  15   0       18.73       20.25      3.87 o 
   2  15   0        0.56       -0.07      4.32 o 
   3  15   0      109.86      100.68      8.08 o 
   4  15   0       37.08       35.33      6.24 o 
  -3  16   0       98.34      104.41      8.26 o 
  -2  16   0      107.52      100.05      7.70 o 
  -1  16   0      685.40      655.92     19.92 o 
   0  16   0       68.58       74.29      6.13 o 
   1  16   0       41.87       42.36      4.83 o 
   2  16   0      140.35      155.90     10.00 o 
   3  16   0      379.04      374.42     15.42 o 
   4  16   0        1.24        0.00      4.56 o 
  -3  17   0      195.40      192.38     10.85 o 
  -2  17   0        1.18       -5.54      3.69 o 
  -1  17   0      228.09      198.46     10.00 o 
   0  17   0       10.96       13.56      4.32 o 
   1  17   0       96.66       92.51      8.57 o 
   2  17   0      107.17      114.30      9.38 o 
   3  17   0       19.13       16.81      6.04 o 
  -2  18   0        2.39       -3.47      4.43 o 
  -1  18   0      102.61      105.44      8.21 o 
   0  18   0       15.56       20.59      4.90 o 
   1  18   0        2.51       -0.20      5.15 o 
   2  18   0        0.02       -0.36      5.24 o 
   3  18   0       47.49       55.92      7.97 o 
  -1  19   0       16.86       21.44      5.46 o 
   0  19   0       13.65       16.20      4.83 o 
   1  19   0       50.87       54.00      7.81 o 
   2  19   0      252.44      255.91     13.96 o 
  -1 -19   1       89.69      105.44      9.98 o 
   0 -19   1       80.19       73.78      7.07 o 
  -2 -18   1        5.88        7.41      5.97 o 
  -1 -18   1      135.22      141.98     10.29 o 
   0 -18   1      109.89      108.19      7.97 o 
   1 -18   1        6.61        5.19      4.70 o 
   2 -18   1       14.67       12.98      5.30 o 
  -3 -17   1      279.56      273.92     13.49 o 
  -2 -17   1        3.80        0.47      5.19 o 
  -1 -17   1       17.18       15.89      5.62 o 
   0 -17   1      120.72      132.56      8.15 o 
   1 -17   1        3.74        1.81      4.05 o 
   2 -17   1      167.39      167.65      9.96 o 
  -4 -16   1        1.05       -2.17      4.59 o 
  -3 -16   1       27.01       22.67      5.97 o 
  -2 -16   1       37.14       41.06      6.56 o 
  -1 -16   1        4.86        7.92      4.92 o 
   0 -16   1      228.91      237.42     10.20 o 
   1 -16   1       19.10       27.12      5.01 o 
   2 -16   1       15.57        6.36      4.41 o 
   3 -16   1       12.49       15.89      5.06 o 
  -4 -15   1        1.28        0.60      4.72 o 
  -3 -15   1        1.87       -0.13      4.45 o 
  -2 -15   1      268.09      276.05     12.60 o 
  -1 -15   1     1775.80     1719.26     30.95 o 
   0 -15   1     1069.36     1096.89     28.75 o 
   1 -15   1       20.28       27.30      4.77 o 
   2 -15   1        4.62        3.78      3.94 o 
   3 -15   1      185.12      169.69      9.73 o 
  -4 -14   1      298.66      329.55     14.12 o 
  -3 -14   1      100.97      107.57      8.15 o 
  -2 -14   1        0.94       -1.61      4.21 o 
  -1 -14   1        0.57       10.10      2.61 o 
   0 -14   1      118.51      128.54      7.21 o 
   1 -14   1       48.87       63.98      5.82 o 
   2 -14   1      184.55      171.63      9.02 o 
   3 -14   1       13.52       15.22      4.68 o 
   4 -14   1      178.39      181.10     10.32 o 
  -5 -13   1      124.10      113.72      8.73 o 
  -4 -13   1        1.48        3.27      4.30 o 
  -3 -13   1       16.73       22.89      5.06 o 
  -2 -13   1      934.04      913.02     26.76 o 
  -1 -13   1        1.94        4.34      2.89 o 
   0 -13   1      797.82      830.36     22.22 o 
   1 -13   1      237.65      253.69     10.25 o 
   2 -13   1       39.85       44.37      5.44 o 
   3 -13   1       83.53       93.11      7.25 o 
   4 -13   1      109.12      109.74      8.32 o 
  -5 -12   1        0.23       -0.49      4.25 o 
  -4 -12   1       41.21       59.57      6.38 o 
  -3 -12   1      305.40      260.54     11.32 o 
  -2 -12   1      826.20      897.38     25.96 o 
  -1 -12   1       85.50       64.78      4.95 o 
   0 -12   1       50.42       93.04      6.00 o 
   1 -12   1       61.35       70.80      6.00 o 
   2 -12   1      804.44      815.14     22.91 o 
   3 -12   1      199.81      212.36      9.89 o 
   4 -12   1       63.14       67.38      6.56 o 
  -5 -11   1      111.26       99.42      7.88 o 
  -4 -11   1       56.67       47.82      5.97 o 
  -3 -11   1        2.32       -1.97      3.47 o 
  -2 -11   1      135.86      160.47      8.44 o 
   0 -11   1      515.88      579.06     16.09 o 
   1 -11   1       85.23       81.16      5.95 o 
   2 -11   1       29.63       35.36      4.59 o 
   3 -11   1      163.44      174.27      8.73 o 
   4 -11   1       21.98       29.52      5.10 o 
   5 -11   1       46.44       58.94      6.78 o 
  -5 -10   1       37.39       29.07      5.30 o 
  -4 -10   1      259.67      244.32     10.88 o 
  -3 -10   1     1011.21      910.67     26.07 o 
  -2 -10   1       43.52       43.77      8.38 o 
  -1 -10   1      129.99      121.98      5.46 o 
   0 -10   1     2722.83     2818.92     64.98 o 
   1 -10   1     2272.20     2214.31     36.74 o 
   2 -10   1       95.86      104.68      6.58 o 
   3 -10   1      114.28       93.58      6.71 o 
   4 -10   1       90.17       83.80      6.80 o 
   5 -10   1      457.24      452.56     16.13 o 
  -6  -9   1       23.58       25.30      4.11 o 
  -5  -9   1      196.59      176.60      9.69 o 
  -4  -9   1      368.67      338.52     12.96 o 
  -3  -9   1       45.47       56.26      5.33 o 
  -2  -9   1      166.05      154.35      4.26 o 
  -1  -9   1       46.72       57.42      3.87 o 
   0  -9   1     3195.19     3479.18     79.15 o 
   1  -9   1     1510.47     1630.96     27.40 o 
   2  -9   1      730.68      750.41     13.79 o 
   3  -9   1       28.46       17.30      4.16 o 
   4  -9   1      440.09      424.97     14.37 o 
   5  -9   1       38.04       53.41      5.95 o 
  -6  -8   1      221.59      237.59     19.04 o 
  -5  -8   1      118.31      122.16      8.01 o 
  -4  -8   1       75.44       83.47      6.67 o 
  -3  -8   1      203.62      181.30      8.48 o 
  -2  -8   1      468.77      454.04      8.81 o 
  -1  -8   1      137.02      108.28      3.58 o 
   0  -8   1        0.09        1.19      2.06 o 
   1  -8   1        0.25        0.71      1.43 o 
   2  -8   1      432.60      439.76     13.62 o 
   3  -8   1      272.62      259.62     10.08 o 
   4  -8   1       49.14       46.54      5.19 o 
   5  -8   1        5.47       11.75      4.07 o 
  -6  -7   1        5.93        6.90      3.27 o 
  -5  -7   1       44.93       43.52      5.73 o 
  -4  -7   1      661.55      595.95     18.75 o 
  -3  -7   1       32.73       34.93      4.30 o 
  -2  -7   1      125.09      149.07      3.74 o 
  -1  -7   1       19.43       17.83      1.85 o 
   0  -7   1      128.60      115.29      5.06 o 
   1  -7   1      270.70      217.26      5.62 o 
   2  -7   1        8.80        0.34      1.16 o 
   3  -7   1      418.20      412.43      7.08 o 
   4  -7   1      234.35      251.23     10.03 o 
   5  -7   1      149.46      149.28      8.03 o 
  -6  -6   1        2.63        1.47      5.91 o 
  -5  -6   1      406.25      361.19     13.87 o 
  -4  -6   1      338.55      313.62     11.90 o 
  -3  -6   1      631.12      588.55     17.48 o 
  -2  -6   1      603.52      684.14     19.02 o 
  -1  -6   1      481.04      475.29      8.88 o 
   0  -6   1        4.12        0.67      1.72 o 
   1  -6   1     2801.26     2858.20     47.14 o 
   2  -6   1     1843.61     1857.44     32.66 o 
   3  -6   1      922.99      853.29     12.73 o 
   4  -6   1     1361.16     1359.09     19.74 o 
   5  -6   1      366.75      366.97     12.71 o 
  -6  -5   1      119.73      109.47      5.87 o 
  -5  -5   1      146.80      123.46      7.90 o 
  -4  -5   1      100.60      105.26      6.94 o 
  -3  -5   1      118.93       99.60      6.15 o 
  -2  -5   1      879.90      874.13     23.21 o 
  -1  -5   1      908.52     1043.77     17.78 o 
   0  -5   1     3620.40     3708.01     83.18 o 
   1  -5   1     1093.85     1098.65     18.49 o 
   2  -5   1       91.85       94.03      2.65 o 
   3  -5   1       88.84       96.21      2.70 o 
   4  -5   1     3285.98     3255.65     38.88 o 
   5  -5   1      208.97      220.48      5.48 o 
   6  -5   1        4.02        3.85      4.05 o 
  -6  -4   1      150.49      142.23      6.78 o 
  -5  -4   1       65.67       71.81      4.56 o 
  -4  -4   1        7.72        5.93      3.38 o 
  -3  -4   1      185.69      194.86      8.08 o 
  -2  -4   1     2610.92     2645.58     64.49 o 
  -1  -4   1     3542.33     3414.53     55.83 o 
   0  -4   1      242.46      242.10      6.85 o 
   1  -4   1        0.02        0.81      0.98 o 
   2  -4   1      685.15      649.96     13.05 o 
   3  -4   1      941.29      957.66     12.27 o 
   4  -4   1       13.08       13.33      1.71 o 
   5  -4   1       23.75       25.01      2.47 o 
   6  -4   1        2.86        3.98      3.98 o 
  -6  -3   1        8.44        7.80      3.13 o 
  -5  -3   1      179.31      194.05      6.66 o 
  -4  -3   1      449.15      433.43     14.39 o 
  -3  -3   1      749.36      721.53     20.12 o 
  -2  -3   1       33.12       37.19      3.36 o 
  -1  -3   1     1843.31     1970.29     32.63 o 
   1  -3   1       59.03       80.49      2.43 o 
   2  -3   1        6.77       11.52      1.22 o 
   3  -3   1       73.47       76.97      2.40 o 
   4  -3   1      109.81      106.84      3.06 o 
   5  -3   1      295.88      360.08      8.90 o 
   6  -3   1      264.99      273.90      8.42 o 
  -6  -2   1        1.33       -1.00      2.63 o 
  -5  -2   1      194.31      201.49      6.72 o 
  -4  -2   1      125.57      123.88      7.03 o 
  -3  -2   1      268.36      295.54     10.14 o 
  -2  -2   1     9875.06    10764.18    256.42 o 
  -1  -2   1     4884.06     4838.13    115.69 o 
   1  -2   1     1093.77     1118.88     17.72 o 
   2  -2   1      197.61      200.52      3.84 o 
   3  -2   1     1619.56     1628.51     19.82 o 
   4  -2   1       94.71      106.78      3.94 o 
   5  -2   1      198.27      230.80      5.52 o 
   6  -2   1       49.89       58.25      4.55 o 
  -6  -1   1       44.25       51.65      6.13 o 
  -5  -1   1       50.73       63.68      4.13 o 
  -4  -1   1      169.10      181.71      5.46 o 
  -3  -1   1        0.59        3.03      1.25 o 
  -2  -1   1      259.58      239.99      4.83 o 
  -1  -1   1      233.22      233.31      6.89 o 
   1  -1   1     1690.35     1683.43     31.66 o 
   2  -1   1       50.23       62.10      2.19 o 
   3  -1   1      150.21      149.44      3.68 o 
   4  -1   1      368.67      367.85      5.89 o 
   5  -1   1        2.41        7.09      2.49 o 
   6  -1   1       66.46       78.11      4.92 o 
  -6   0   1      109.14      124.58      5.83 o 
  -5   0   1       31.41       29.80      3.34 o 
  -4   0   1       28.82       32.02      2.09 o 
  -3   0   1        2.49       -0.28      2.24 o 
  -2   0   1     1544.67     1500.49     35.12 o 
  -1   0   1    20076.42    18637.24    644.47 o 
   0   0   1        5.65       -0.15      0.10 o 
   1   0   1     1351.40     1347.15     32.08 o 
   2   0   1       67.49       94.03      2.56 o 
   3   0   1      126.70      147.93      3.71 o 
   4   0   1      300.30      322.00      5.35 o 
   5   0   1       29.32       34.88      3.80 o 
   6   0   1      329.20      346.24     21.16 o 
  -6   1   1      363.03      389.20     39.28 o 
  -5   1   1        1.00        2.04      2.96 o 
  -4   1   1     1422.75     1540.97     22.15 o 
  -3   1   1     1066.76     1140.04     27.82 o 
  -2   1   1      524.82      542.68     12.78 o 
  -1   1   1       14.69       15.41      0.81 o 
   0   1   1     1359.32       -0.09      0.06 o 
   1   1   1    17915.15    16911.31    228.79 o 
   2   1   1      183.38      237.90      4.37 o 
   3   1   1       17.96       24.15      2.64 o 
   4   1   1       96.38       89.65      2.74 o 
   5   1   1       93.23      116.56      8.11 o 
   6   1   1        2.78        0.86      2.66 o 
  -6   2   1        1.26       -2.92      2.59 o 
  -5   2   1      318.62      328.79      8.71 o 
  -4   2   1      445.21      450.34     10.71 o 
  -3   2   1        5.45        5.85      1.31 o 
  -2   2   1       81.87       55.48      1.72 o 
  -1   2   1     5221.70     5262.06     60.39 o 
   0   2   1      247.38      252.46      3.82 o 
   1   2   1      341.72      350.69      5.23 o 
   2   2   1     2393.79     2492.67     66.71 o 
   3   2   1     3431.21     3510.39     51.11 o 
   4   2   1       50.35       56.56      4.74 o 
   5   2   1        5.71        6.42      2.54 o 
   6   2   1       64.65       74.03      4.93 o 
  -6   3   1       68.09       79.14      4.96 o 
  -5   3   1      152.22      168.92      6.01 o 
  -4   3   1        2.90        3.12      1.63 o 
  -3   3   1       47.30       36.20      1.71 o 
  -2   3   1       70.37       58.35      1.79 o 
  -1   3   1     3500.01     3544.59     36.75 o 
   0   3   1       94.54       93.48      2.19 o 
   1   3   1     5317.48     5079.31     58.68 o 
   2   3   1     1239.12     1218.81     17.02 o 
   3   3   1       57.36       68.05      3.41 o 
   4   3   1       38.53       52.06      5.58 o 
   5   3   1       40.73       51.93      5.85 o 
   6   3   1      166.00      176.42      9.40 o 
  -6   4   1       17.40       19.22      4.81 o 
  -5   4   1       45.77       51.62      2.98 o 
  -4   4   1     2936.23     2946.52     40.94 o 
  -3   4   1      168.40      140.14      2.99 o 
  -2   4   1     1051.10     1056.41     12.93 o 
  -1   4   1    11311.06    11718.00    191.44 o 
   0   4   1       80.46       74.25      2.22 o 
   1   4   1     1558.67     1426.31     19.32 o 
   2   4   1     2740.18     2819.90     46.99 o 
   3   4   1     1007.85      952.77     16.86 o 
   4   4   1       83.47      105.34      4.68 o 
   5   4   1      105.07      107.86      5.16 o 
   6   4   1       12.77       11.09      3.35 o 
  -6   5   1       11.83       19.54      4.83 o 
  -5   5   1       11.59       16.41      3.62 o 
  -4   5   1      206.74      223.38      5.11 o 
  -3   5   1      881.26      861.39     11.13 o 
  -2   5   1      787.46      824.04     11.72 o 
  -1   5   1       47.30       39.88      2.58 o 
   0   5   1      441.68      415.58      7.58 o 
   1   5   1     1573.44     1407.87     19.13 o 
   2   5   1      447.59      517.72     14.63 o 
   3   5   1      119.55      142.14      6.74 o 
   4   5   1      100.74       86.22      4.41 o 
   5   5   1      389.27      420.10     10.53 o 
   6   5   1      141.42      129.44      6.13 o 
  -6   6   1     1474.07     1555.94     43.34 o 
  -5   6   1      688.96      717.17     14.99 o 
  -4   6   1      332.78      317.09      6.39 o 
  -3   6   1       15.19       18.78      1.49 o 
  -2   6   1      439.65      435.87      6.71 o 
  -1   6   1      468.04      423.30     10.38 o 
   0   6   1     1507.14     1393.45     23.09 o 
   1   6   1       18.69       22.22      1.32 o 
   2   6   1      743.21      899.10     12.59 o 
   3   6   1      549.62      525.40     15.78 o 
   4   6   1      626.03      572.30     17.66 o 
   5   6   1      780.76      741.45     15.99 o 
   6   6   1        1.39        1.72      2.95 o 
  -5   7   1        7.56        3.22      3.83 o 
  -4   7   1       20.13       17.72      4.03 o 
  -3   7   1      445.34      460.10      7.47 o 
  -2   7   1     1139.37     1042.89     14.62 o 
  -1   7   1     2284.57     2510.96     57.64 o 
   0   7   1       22.95       23.63      1.79 o 
   1   7   1       44.72       54.12      2.23 o 
   2   7   1      136.30      167.90      3.17 o 
   3   7   1      783.33      757.11     21.39 o 
   4   7   1       20.77       32.25      4.68 o 
   5   7   1       12.27       16.92      3.27 o 
   6   7   1      252.70      247.10     12.33 o 
  -5   8   1      362.43      385.87     13.61 o 
  -4   8   1     3156.12     3182.17     74.52 o 
  -3   8   1      165.77      145.62      5.81 o 
  -2   8   1      361.47      370.55     11.43 o 
  -1   8   1       57.28       70.33      4.59 o 
   0   8   1      384.13      404.53      8.00 o 
   1   8   1        1.40        3.73      1.23 o 
   2   8   1        0.16        3.16      1.13 o 
   3   8   1        0.15       -1.16      2.86 o 
   4   8   1        0.33        6.27      3.71 o 
   5   8   1      298.13      270.19      8.24 o 
   6   8   1      111.84      101.07      5.80 o 
  -5   9   1      165.61      159.10      8.68 o 
  -4   9   1       56.01       65.52      5.73 o 
  -3   9   1       28.92       29.38      4.36 o 
  -2   9   1       20.54       14.95      3.29 o 
  -1   9   1     1067.51     1079.62     26.74 o 
   0   9   1     1078.10     1206.78     20.75 o 
   1   9   1      424.19      432.05      8.26 o 
   2   9   1      146.88      129.10      4.05 o 
   3   9   1      180.58      179.49      8.48 o 
   4   9   1      146.77      119.96      7.45 o 
   5   9   1       83.35      103.96      5.41 o 
   6   9   1        0.77       -2.34      3.06 o 
  -5  10   1      589.17      598.28     18.93 o 
  -4  10   1      233.81      228.74     10.11 o 
  -3  10   1        1.53       -4.60      3.07 o 
  -2  10   1      190.44      179.94      8.01 o 
  -1  10   1      513.13      524.32     14.93 o 
   0  10   1      529.06      538.38     14.66 o 
   1  10   1       97.87      105.74      3.52 o 
   2  10   1      184.71      194.61      4.02 o 
   3  10   1     1005.08      978.74     27.35 o 
   4  10   1      529.48      460.44     15.82 o 
   5  10   1        0.86       -0.50      2.67 o 
   6  10   1       24.29       22.43      4.34 o 
  -5  11   1       98.91      118.04      8.41 o 
  -4  11   1        1.71        2.26      3.67 o 
  -3  11   1        6.82       11.05      3.87 o 
  -2  11   1       62.30       44.84      4.83 o 
  -1  11   1     1104.61     1156.21     29.09 o 
   0  11   1     1182.99     1190.05     29.20 o 
   1  11   1      217.11      255.26      8.41 o 
   2  11   1       49.57       57.69      4.87 o 
   3  11   1      821.25      818.65     23.94 o 
   4  11   1      190.15      157.78      8.82 o 
   5  11   1        7.91        3.52      2.91 o 
  -5  12   1       63.81       73.89      7.21 o 
  -4  12   1      167.53      178.32      9.35 o 
  -3  12   1      114.31      129.12      7.74 o 
  -2  12   1       72.27       96.40      6.74 o 
  -1  12   1       10.32       11.52      3.47 o 
   0  12   1     1259.26     1251.38     30.88 o 
   1  12   1      887.04      882.23     22.27 o 
   2  12   1       11.53       18.11      3.01 o 
   3  12   1        0.34        0.22      3.51 o 
   4  12   1      115.90      108.53      7.85 o 
   5  12   1       99.17      116.15      8.77 o 
  -4  13   1        6.34        6.09      4.18 o 
  -3  13   1      102.31      102.98      7.23 o 
  -2  13   1      253.36      309.99     11.68 o 
  -1  13   1      543.57      558.25     16.60 o 
   0  13   1      732.50      764.30     20.54 o 
   1  13   1     1637.13     1646.17     39.34 o 
   2  13   1     1222.66     1243.24     34.19 o 
   3  13   1      475.44      459.88     16.13 o 
   4  13   1       74.85       62.14      6.67 o 
   5  13   1      233.15      242.81     13.14 o 
  -4  14   1        8.60       11.86      4.70 o 
  -3  14   1      197.57      199.14      9.80 o 
  -2  14   1       56.58       51.85      5.66 o 
  -1  14   1      412.14      394.42     13.31 o 
   0  14   1      458.39      499.51     15.02 o 
   1  14   1       82.44       83.47      5.77 o 
   2  14   1      545.26      613.61     19.85 o 
   3  14   1       18.92       27.46      5.30 o 
   4  14   1      118.49      102.82      8.17 o 
   5  14   1       14.98       18.76      3.98 o 
  -4  15   1        7.97        7.65      4.70 o 
  -3  15   1      251.89      221.09     10.56 o 
  -2  15   1        5.88        0.49      3.67 o 
  -1  15   1      118.69      117.66      7.47 o 
   0  15   1       12.57        9.67      3.58 o 
   1  15   1      130.91      126.28      6.89 o 
   2  15   1      178.04      179.40      9.85 o 
   3  15   1        5.85        5.71      4.56 o 
   4  15   1      161.24      175.33     10.32 o 
  -3  16   1        3.51        4.54      4.39 o 
  -2  16   1       39.44       46.30      5.82 o 
  -1  16   1      183.45      173.27      9.04 o 
   0  16   1      118.86      111.71      7.14 o 
   1  16   1       84.91       97.32      6.62 o 
   2  16   1      333.55      343.02     14.32 o 
   3  16   1      138.88      134.02      9.22 o 
   4  16   1       57.59       59.86      7.38 o 
  -3  17   1        7.53       -1.10      4.41 o 
  -2  17   1       49.62       51.80      6.27 o 
  -1  17   1       89.38       84.25      6.94 o 
   0  17   1        1.81       -1.54      3.69 o 
   1  17   1       12.58       10.83      3.76 o 
   2  17   1      349.06      353.05     15.02 o 
   3  17   1      375.72      375.33     15.71 o 
  -2  18   1      197.46      183.70     10.36 o 
  -1  18   1        1.35       -3.45      3.92 o 
   0  18   1      376.02      382.43     13.74 o 
   2  18   1     1051.12     1171.01     34.98 o 
   3  18   1       62.12       74.14      8.44 o 
  -1  19   1      192.48      187.05     10.32 o 
   0  19   1        0.59       -3.40      3.85 o 
   1  19   1        0.99        0.11      5.28 o 
   2  19   1      321.24      388.87     16.98 o 
   0  20   1       11.45        5.82      4.54 o 
   1  20   1      138.43      164.72     11.41 o 
  -2 -18   2        3.49        5.30      5.53 o 
  -1 -18   2       78.51       88.99      9.11 o 
   0 -18   2        0.47        1.23      4.32 o 
   1 -18   2       22.29       29.56      5.77 o 
  -3 -17   2       37.04       45.36      7.23 o 
  -2 -17   2       11.01       11.50      5.48 o 
  -1 -17   2       28.65       41.40      6.89 o 
   0 -17   2       60.32       56.35      6.11 o 
   1 -17   2       48.51       39.92      5.95 o 
   2 -17   2      352.39      351.01     14.43 o 
  -3 -16   2        0.32       -1.37      4.77 o 
  -2 -16   2      158.79      176.31     10.54 o 
  -1 -16   2      108.46      102.67      8.44 o 
   0 -16   2      204.46      205.27      9.62 o 
   1 -16   2        1.09       -5.14      3.42 o 
   2 -16   2      161.80      156.01      9.38 o 
   3 -16   2        0.61        2.89      4.50 o 
  -4 -15   2       25.74       32.27      6.42 o 
  -3 -15   2      108.22      108.15      8.57 o 
  -2 -15   2       10.31        8.53      5.01 o 
  -1 -15   2      808.51      824.85     25.31 o 
   0 -15   2      454.44      487.22     15.49 o 
   1 -15   2      366.73      359.09     13.29 o 
   2 -15   2       53.14       48.38      6.09 o 
   3 -15   2       93.62       92.80      8.03 o 
  -4 -14   2       22.69       34.28      6.33 o 
  -3 -14   2        0.04       -1.83      4.18 o 
  -2 -14   2        1.80        2.42      4.39 o 
  -1 -14   2        2.47        4.63      2.57 o 
   0 -14   2     1641.64     1736.14     42.63 o 
   1 -14   2       54.35       57.93      5.77 o 
   2 -14   2       76.16       65.54      6.40 o 
   3 -14   2        9.57        9.09      4.52 o 
   4 -14   2      532.53      455.67     17.05 o 
  -4 -13   2      116.28      107.08      8.28 o 
  -3 -13   2      140.87      138.09      8.66 o 
  -2 -13   2      211.10      228.16     10.65 o 
  -1 -13   2       45.92       49.11      3.51 o 
   0 -13   2       71.72       87.88      6.18 o 
   1 -13   2      521.66      524.10     16.38 o 
   2 -13   2      514.05      498.37     16.34 o 
   3 -13   2       54.87       66.98      6.53 o 
   4 -13   2      119.82       93.45      7.92 o 
  -5 -12   2        7.95       13.99      4.86 o 
  -4 -12   2     1283.41     1156.01     33.34 o 
  -3 -12   2        3.24        4.05      4.03 o 
  -2 -12   2        5.73        8.50      4.16 o 
  -1 -12   2      190.71      202.16      6.08 o 
   0 -12   2      719.50      751.09     20.32 o 
   1 -12   2      274.88      264.16     10.25 o 
   2 -12   2      333.92      377.62     13.38 o 
   3 -12   2       20.86       22.20      4.70 o 
   4 -12   2      320.85      293.39     12.55 o 
  -5 -11   2      166.27      153.73      9.49 o 
  -4 -11   2      167.02      136.64      8.55 o 
  -3 -11   2      113.22      118.80      7.70 o 
  -2 -11   2        1.59        5.21      3.63 o 
  -1 -11   2     1855.40     1912.97     33.06 o 
   0 -11   2      120.18      109.69      6.20 o 
   1 -11   2      482.21      481.69      9.85 o 
   2 -11   2      244.40      260.94     10.52 o 
   3 -11   2      432.38      404.74     14.23 o 
   4 -11   2        8.88        5.75      4.21 o 
   5 -11   2       85.43       85.37      7.72 o 
  -5 -10   2      165.76      145.45      9.00 o 
  -4 -10   2        2.93        2.30      3.92 o 
  -3 -10   2       26.11       32.13      4.95 o 
  -2 -10   2        0.63       -0.27      3.20 o 
  -1 -10   2      533.50      530.09     10.73 o 
   0 -10   2      366.60      374.01     11.46 o 
   1 -10   2      383.76      368.14     13.76 o 
   2 -10   2      227.80      232.57      9.62 o 
   3 -10   2        5.23        3.16      3.54 o 
   4 -10   2      391.41      375.98     13.74 o 
   5 -10   2       57.09       49.36      6.29 o 
  -5  -9   2       64.22       65.41      6.74 o 
  -4  -9   2      298.93      237.98     10.63 o 
  -3  -9   2      550.19      506.24     16.51 o 
  -2  -9   2      312.93      285.22      6.40 o 
  -1  -9   2       70.16       80.57      5.96 o 
   0  -9   2      423.99      513.13     14.19 o 
   1  -9   2        0.09       -1.68      2.64 o 
   2  -9   2      166.60      175.90      5.09 o 
   3  -9   2      259.61      262.62     10.41 o 
   4  -9   2      214.74      206.83      9.62 o 
   5  -9   2       31.32       30.70      5.33 o 
  -6  -8   2        2.06        3.62      3.21 o 
  -5  -8   2        1.20        4.03      3.76 o 
  -4  -8   2      630.63      584.41     18.77 o 
  -3  -8   2      224.31      210.84      9.31 o 
  -2  -8   2        4.24        3.54      1.35 o 
  -1  -8   2        0.24        0.25      2.92 o 
   0  -8   2      606.55      630.21     16.47 o 
   1  -8   2     1878.61     1817.57     46.68 o 
   2  -8   2      302.44      291.37      6.70 o 
   3  -8   2      718.42      681.19     10.70 o 
   4  -8   2      289.67      294.53     11.30 o 
   5  -8   2       48.00       55.12      5.82 o 
  -6  -7   2       76.96       83.15      5.47 o 
  -5  -7   2      424.91      349.53     13.72 o 
  -4  -7   2      326.80      300.71     11.93 o 
  -3  -7   2       12.13        8.70      3.54 o 
  -2  -7   2      438.78      480.30      9.10 o 
  -1  -7   2      329.81      290.25      6.21 o 
   0  -7   2      312.58      315.56      9.29 o 
   1  -7   2        8.59        9.84      1.69 o 
   2  -7   2       90.47       89.95      5.12 o 
   3  -7   2      117.36      122.62      5.40 o 
   4  -7   2      204.81      219.52      9.31 o 
   5  -7   2       55.25       53.59      5.71 o 
  -6  -6   2        5.45       11.05      3.30 o 
  -5  -6   2       42.90       41.44      5.64 o 
  -4  -6   2      481.36      388.83     13.78 o 
  -3  -6   2     1253.94     1230.69     32.65 o 
  -2  -6   2       57.48       48.83      4.48 o 
  -1  -6   2      267.03      246.85      5.38 o 
   0  -6   2      121.74      134.02      5.35 o 
   1  -6   2     1651.52     1686.28     28.00 o 
   2  -6   2      328.21      309.14      5.42 o 
   3  -6   2     1444.27     1403.63     19.98 o 
   4  -6   2       10.47       12.73      2.07 o 
   5  -6   2       46.93       41.85      5.08 o 
  -6  -5   2       44.99       40.34      4.38 o 
  -5  -5   2       20.43       29.92      5.03 o 
  -4  -5   2      611.03      630.12     19.36 o 
  -3  -5   2       15.10       20.39      3.65 o 
  -2  -5   2      389.09      311.72     10.29 o 
  -1  -5   2      576.85      600.68     14.04 o 
   1  -5   2      566.38      619.83     15.51 o 
   2  -5   2     1033.85      979.10     17.12 o 
   3  -5   2      483.72      517.43      8.47 o 
   4  -5   2      321.89      320.79      6.63 o 
   5  -5   2       84.83       81.70      5.70 o 
   6  -5   2       31.71       34.10      5.55 o 
  -6  -4   2      100.81       88.33      5.44 o 
  -5  -4   2       16.39       23.32      4.63 o 
  -4  -4   2       14.74        7.56      3.63 o 
  -3  -4   2      827.64      816.30     22.67 o 
  -2  -4   2      789.12      887.33     23.45 o 
  -1  -4   2      924.61      924.49     15.79 o 
   1  -4   2     2201.25     2130.64     80.20 o 
   2  -4   2       10.51       19.62      1.76 o 
   3  -4   2      187.57      198.00      3.77 o 
   4  -4   2      350.54      337.17      5.73 o 
   5  -4   2      232.65      254.38      5.13 o 
   6  -4   2      117.16      115.27      8.08 o 
  -6  -3   2      255.00      236.64     23.93 o 
  -5  -3   2        0.21        4.56      3.51 o 
  -4  -3   2       39.33       39.41      4.83 o 
  -3  -3   2       46.82       50.53      4.50 o 
  -2  -3   2       12.23        6.15      2.46 o 
  -1  -3   2       32.62       48.78      3.56 o 
   1  -3   2     1617.38     1656.50     27.69 o 
   2  -3   2      882.67     1015.05     14.60 o 
   3  -3   2     2187.62     2171.10     30.41 o 
   4  -3   2      155.59      158.06      4.00 o 
   5  -3   2      300.59      303.27      5.67 o 
   6  -3   2       29.01       40.32      4.03 o 
  -6  -2   2       28.98       34.73      3.98 o 
  -5  -2   2      211.04      221.74      7.13 o 
  -4  -2   2      699.22      656.04     19.65 o 
  -3  -2   2       15.00        4.43      2.62 o 
  -2  -2   2      959.07     1015.37     26.14 o 
  -1  -2   2    20423.47    20622.38    490.35 o 
   1  -2   2    23395.63    22323.58    365.67 o 
   2  -2   2     1401.12     1307.41     18.45 o 
   3  -2   2       63.37       73.52      2.90 o 
   4  -2   2       53.21       48.94      2.30 o 
   5  -2   2      222.58      208.81      4.55 o 
   6  -2   2      514.66      552.89     13.17 o 
  -6  -1   2       92.21       98.82      5.40 o 
  -5  -1   2       48.95       60.44      4.15 o 
  -4  -1   2      436.12      441.15     14.66 o 
  -3  -1   2      223.24      265.23      5.63 o 
  -2  -1   2     1705.67     1661.16     41.08 o 
  -1  -1   2      186.59      207.33      6.49 o 
   1  -1   2     7668.07     7377.72    124.48 o 
   2  -1   2     1334.51     1478.13     20.70 o 
   3  -1   2      287.78      307.51      5.71 o 
   4  -1   2       85.89       80.27      2.73 o 
   5  -1   2      424.64      438.86      7.15 o 
   6  -1   2       67.12       68.29      8.27 o 
  -6   0   2        1.36        0.86      2.71 o 
  -5   0   2        1.52       -1.46      2.34 o 
  -4   0   2      760.93      757.57     14.14 o 
  -3   0   2      483.26      556.65     10.42 o 
  -2   0   2       49.63       33.79      1.87 o 
  -1   0   2     3898.76     3760.47     50.61 o 
   0   0   2      666.92      716.49     10.56 o 
   1   0   2     7374.73     7456.70    101.62 o 
   2   0   2     1776.04     1916.92     26.54 o 
   3   0   2     2117.37     2292.86     32.03 o 
   4   0   2       90.28       79.77      3.32 o 
   5   0   2      835.46      851.33     14.04 o 
   6   0   2        6.68       11.55      3.06 o 
  -6   1   2      196.90      199.57     12.79 o 
  -5   1   2        5.76        5.91      2.58 o 
  -4   1   2       10.30        7.51      1.68 o 
  -3   1   2      797.25      832.91     14.94 o 
  -2   1   2       73.48       61.40      2.43 o 
  -1   1   2     1028.27      964.81     16.43 o 
   1   1   2     1490.14     1437.10     19.77 o 
   2   1   2     2505.71     2516.74     34.53 o 
   3   1   2      734.89      905.82     13.63 o 
   4   1   2       34.26       20.16      3.22 o 
   5   1   2       75.00       83.58      5.83 o 
   6   1   2       29.11       37.30      3.93 o 
  -6   2   2      101.49      112.18      5.66 o 
  -5   2   2       94.50       97.24      4.74 o 
  -4   2   2      266.16      283.80      5.68 o 
  -3   2   2     3637.27     3658.05     60.37 o 
  -2   2   2      184.25      164.40      4.06 o 
  -1   2   2     1110.46     1057.90     21.67 o 
   0   2   2       13.43       13.99      0.79 o 
   1   2   2     4794.06     4435.23     59.79 o 
   2   2   2      531.31      478.86      7.54 o 
   3   2   2        0.12       -3.07      2.04 o 
   4   2   2        4.48        1.15      1.78 o 
   5   2   2      126.73      139.93      5.56 o 
   6   2   2       20.71       29.80      3.83 o 
  -6   3   2        0.05       -0.70      2.69 o 
  -5   3   2       15.71       20.45      3.05 o 
  -4   3   2     3086.55     3114.07     43.06 o 
  -3   3   2      920.62      910.78     13.48 o 
  -2   3   2      223.29      247.83      5.49 o 
  -1   3   2      406.07      407.21      7.98 o 
   0   3   2    15265.23    14815.13    267.10 o 
   1   3   2     4294.41     4127.13     42.83 o 
   2   3   2      286.53      304.58      4.46 o 
   3   3   2      235.67      241.20      4.99 o 
   4   3   2       54.42       72.88      5.39 o 
   5   3   2        1.98       -2.98      5.99 o 
   6   3   2      391.26      396.66     10.70 o 
  -6   4   2      204.61      211.47     10.85 o 
  -5   4   2     2260.55     2259.96     40.71 o 
  -4   4   2      236.54      224.83      5.94 o 
  -3   4   2       68.43       57.61      2.48 o 
  -2   4   2     2351.92     2300.63     31.44 o 
  -1   4   2      142.76      111.57      3.13 o 
   0   4   2     8763.25     9085.78    122.50 o 
   1   4   2      354.52      364.69      4.77 o 
   2   4   2       26.79       22.92      1.64 o 
   3   4   2      804.89      762.95     10.03 o 
   4   4   2      195.24      179.72      5.84 o 
   5   4   2        5.92        4.11      2.53 o 
   6   4   2      333.12      377.43     10.47 o 
  -6   5   2       23.12       26.76      5.35 o 
  -5   5   2      241.59      242.83      5.73 o 
  -4   5   2      169.70      169.07      4.40 o 
  -3   5   2      426.47      372.54      6.51 o 
  -2   5   2      725.24      849.87     12.40 o 
   0   5   2      685.60      725.28     12.43 o 
   1   5   2      180.40      129.43      2.58 o 
   2   5   2      253.39      268.60      4.68 o 
   3   5   2        0.31        0.50      1.20 o 
   4   5   2       26.94       21.52      2.84 o 
   5   5   2        0.03        3.76      2.60 o 
   6   5   2       42.72       63.26      4.81 o 
  -6   6   2      501.57      588.34     20.48 o 
  -5   6   2       55.34       78.24      4.50 o 
  -4   6   2       20.98       27.67      3.34 o 
  -3   6   2       73.57       69.12      2.69 o 
  -2   6   2      549.68      616.41      8.99 o 
  -1   6   2     2017.70     2050.72     33.71 o 
   0   6   2      275.44      280.45      5.62 o 
   1   6   2      949.46      953.34     15.96 o 
   2   6   2        0.06        2.31      0.90 o 
   3   6   2      121.24       83.36      5.57 o 
   4   6   2      229.32      219.75      6.65 o 
   5   6   2      257.57      280.58      8.27 o 
   6   6   2       39.13       40.86      4.33 o 
  -6   7   2      108.13      108.91      8.46 o 
  -5   7   2      283.65      292.37      8.84 o 
  -4   7   2      748.80      751.99     15.10 o 
  -3   7   2       73.99       93.62      3.58 o 
  -2   7   2     1401.41     1547.41     36.88 o 
  -1   7   2      563.26      683.75     12.43 o 
   0   7   2        4.31        0.87      1.69 o 
   1   7   2      205.77      202.28      5.59 o 
   2   7   2       43.33       61.67      2.50 o 
   3   7   2      295.26      300.53     10.67 o 
   4   7   2      754.48      743.46     15.40 o 
   5   7   2      562.46      510.42     12.14 o 
   6   7   2       51.78       48.32      4.54 o 
  -5   8   2      105.12      110.50      7.47 o 
  -3   8   2      292.58      307.32      6.86 o 
  -2   8   2       58.69       53.88      4.61 o 
  -1   8   2     2448.54     2515.50     41.45 o 
   0   8   2      407.99      491.83      9.32 o 
   1   8   2      315.69      319.36      7.89 o 
   2   8   2     1638.86     1647.95     22.64 o 
   3   8   2      647.53      622.25     18.35 o 
   4   8   2       83.43       66.22      4.06 o 
   5   8   2        0.16        4.42      2.73 o 
   6   8   2      131.04      145.89      8.69 o 
  -5   9   2       40.84       42.38      5.37 o 
  -4   9   2      274.02      284.77     10.96 o 
  -3   9   2      263.07      260.11      9.89 o 
  -2   9   2      121.46      130.06      6.44 o 
  -1   9   2      777.40      827.10     15.12 o 
   0   9   2     1532.10     1621.28     27.22 o 
   1   9   2       75.35      109.98      3.35 o 
   2   9   2        2.50        0.56      1.08 o 
   3   9   2        0.09        1.92      3.07 o 
   4   9   2       35.25       23.81      3.17 o 
   5   9   2       27.85       37.56      3.93 o 
   6   9   2      392.99      406.02     27.23 o 
  -5  10   2      581.50      636.46     19.65 o 
  -4  10   2       67.28       65.27      5.84 o 
  -3  10   2      416.94      440.79     14.10 o 
  -2  10   2       10.02       10.16      3.20 o 
  -1  10   2      156.18      110.50      5.84 o 
   0  10   2       83.84       85.65      3.44 o 
   1  10   2      117.84      121.21      3.69 o 
   2  10   2      360.38      358.83      6.14 o 
   3  10   2       16.30        8.39      3.67 o 
   4  10   2      544.24      491.83     16.45 o 
   5  10   2        7.65       10.08      3.02 o 
   6  10   2       11.87        9.48      3.65 o 
  -5  11   2      348.68      367.50     14.01 o 
  -4  11   2        3.24        1.48      3.71 o 
  -3  11   2       16.71       18.48      4.03 o 
  -2  11   2       26.84       29.00      4.01 o 
  -1  11   2      259.41      317.15     10.58 o 
   0  11   2     1409.09     1425.79     24.59 o 
   1  11   2       12.87       23.42      2.09 o 
   2  11   2     2135.18     1980.77     27.44 o 
   3  11   2     2271.99     2085.99     53.53 o 
   4  11   2      305.04      260.85     11.19 o 
   5  11   2       40.62       34.16      3.95 o 
  -5  12   2       58.16       66.35      6.83 o 
  -4  12   2       21.97       10.45      4.32 o 
  -3  12   2      128.43      130.66      7.56 o 
  -2  12   2       42.03       38.42      4.77 o 
  -1  12   2      644.19      633.79     17.86 o 
   0  12   2       60.24       64.93      3.55 o 
   1  12   2       94.96      100.60      3.80 o 
   2  12   2        0.15       -0.04      1.41 o 
   3  12   2        9.50        8.30      3.98 o 
   4  12   2       43.24       39.97      5.59 o 
   5  12   2       30.96       33.34      6.04 o 
  -4  13   2       40.17       37.80      5.48 o 
  -3  13   2      215.48      205.98      9.64 o 
  -2  13   2        1.35        1.70      3.33 o 
  -1  13   2       88.55       78.07      6.04 o 
   0  13   2      620.41      631.51     17.48 o 
   1  13   2      867.87      848.50     21.80 o 
   2  13   2     2300.76     2187.21     37.67 o 
   3  13   2      164.24      165.21      8.88 o 
   4  13   2        6.10        8.15      4.56 o 
   5  13   2      158.54      147.16      6.69 o 
  -4  14   2      258.93      237.58     11.14 o 
  -3  14   2        1.22       -4.97      3.31 o 
  -2  14   2      228.10      206.12      9.53 o 
  -1  14   2      881.55      828.97     22.78 o 
   0  14   2     2109.28     2124.73     50.60 o 
   2  14   2       13.09       19.56      4.61 o 
   3  14   2      382.66      334.34     13.34 o 
   4  14   2      246.06      234.36     11.46 o 
   5  14   2        7.32       15.21      3.80 o 
  -4  15   2        0.74       -0.74      4.27 o 
  -3  15   2      144.44      147.44      8.77 o 
  -2  15   2      244.05      284.86     11.59 o 
  -1  15   2      353.66      292.87     11.28 o 
   0  15   2       10.95       12.44      3.65 o 
   1  15   2      210.98      244.85      9.24 o 
   2  15   2      281.58      301.76     12.55 o 
   3  15   2       86.36       95.91      7.74 o 
   4  15   2      178.81      152.39      9.64 o 
  -3  16   2        1.97       -0.69      3.89 o 
  -2  16   2        5.41        4.21      3.94 o 
  -1  16   2        3.62       10.83      3.96 o 
   0  16   2      324.24      323.22     11.70 o 
   1  16   2       97.31       82.95      6.18 o 
   2  16   2      196.63      209.83     10.90 o 
   3  16   2        2.67        3.85      4.50 o 
   4  16   2        5.37        5.89      3.49 o 
  -3  17   2       83.74       79.75      7.56 o 
  -2  17   2       85.96       95.19      7.59 o 
  -1  17   2      126.66      132.94      8.15 o 
   0  17   2      101.24      110.59      7.34 o 
   1  17   2     1085.83     1091.63     28.46 o 
   2  17   2       16.79       19.36      5.53 o 
   3  17   2       19.42       22.31      5.89 o 
   4  17   2      160.04      166.03      9.21 o 
  -2  18   2        7.86        9.51      4.61 o 
  -1  18   2      244.38      230.91     10.79 o 
   0  18   2      178.00      179.98      9.17 o 
   2  18   2      554.71      559.50     20.27 o 
   3  18   2      267.19      281.66     13.58 o 
  -2  19   2       55.81       58.07      6.85 o 
  -1  19   2       44.23       42.34      6.06 o 
   0  19   2       23.30       18.44      4.83 o 
   2  19   2      110.66      150.62     10.88 o 
  -1  20   2        0.02        3.65      4.74 o 
   0  20   2      122.55      125.07      8.50 o 
   1  20   2       17.15       18.04      6.60 o 
  -1 -18   3       74.84      106.83      9.67 o 
  -2 -17   3      255.67      270.14     13.40 o 
  -1 -17   3       46.92       61.49      7.61 o 
   0 -17   3     1082.42     1122.98     30.41 o 
   1 -17   3      415.83      411.74     15.40 o 
   2 -17   3        3.85        3.96      4.59 o 
  -3 -16   3      129.17      140.26      9.94 o 
  -2 -16   3       14.80       19.27      5.59 o 
  -1 -16   3       82.80       88.35      8.26 o 
   0 -16   3      390.40      388.78     13.87 o 
   1 -16   3       54.50       44.82      5.93 o 
   2 -16   3       68.57       81.03      7.65 o 
  -4 -15   3        3.61        8.28      5.26 o 
  -3 -15   3      186.19      188.15     10.76 o 
  -2 -15   3        9.03        6.44      4.86 o 
  -1 -15   3      425.93      450.05     16.60 o 
   0 -15   3      248.65      258.95     10.65 o 
   1 -15   3       78.65       75.17      6.74 o 
   2 -15   3       75.35       74.54      7.07 o 
   3 -15   3        0.91        3.33      4.74 o 
  -4 -14   3       32.48       23.63      5.77 o 
  -3 -14   3      158.92      156.82      9.49 o 
  -2 -14   3       38.75       43.39      6.15 o 
  -1 -14   3       42.71       54.19      3.91 o 
   0 -14   3      589.75      615.24     18.19 o 
   1 -14   3      219.63      216.43      9.96 o 
   2 -14   3        0.04       -5.07      3.38 o 
   3 -14   3        0.10       -5.12      3.92 o 
  -4 -13   3      382.10      362.15     14.88 o 
  -3 -13   3       61.09       50.33      6.29 o 
  -2 -13   3       62.28       58.99      6.40 o 
  -1 -13   3      830.37      816.51     16.15 o 
   0 -13   3       55.19       53.39      5.03 o 
   1 -13   3      556.29      533.30     16.65 o 
   2 -13   3       27.64       23.38      4.88 o 
   3 -13   3      171.05      155.16      9.11 o 
   4 -13   3      416.81      360.61     14.63 o 
  -5 -12   3      200.01      178.55     10.45 o 
  -4 -12   3        0.34        1.14      4.12 o 
  -3 -12   3       73.09       80.54      7.16 o 
  -2 -12   3       41.14       49.68      5.80 o 
  -1 -12   3       65.11       71.94      4.07 o 
   0 -12   3       20.06       31.92      4.16 o 
   1 -12   3      342.09      316.75     11.66 o 
   2 -12   3      315.44      292.47     11.70 o 
   3 -12   3      600.65      576.37     18.62 o 
   4 -12   3       42.97       37.82      6.06 o 
  -5 -11   3       39.63       25.44      5.44 o 
  -4 -11   3      419.25      349.91     13.99 o 
  -3 -11   3      284.79      275.62     11.68 o 
  -2 -11   3     1346.62     1290.99     35.02 o 
  -1 -11   3        6.14       11.65      3.10 o 
   0 -11   3      514.17      591.19     16.67 o 
   1 -11   3      460.30      419.11      9.07 o 
   2 -11   3      220.64      203.92      9.49 o 
   3 -11   3        3.44        6.22      3.83 o 
   4 -11   3        1.85        0.63      4.10 o 
  -5 -10   3      117.70      119.05      8.37 o 
  -4 -10   3       35.09       31.08      5.37 o 
  -3 -10   3       65.87       66.37      6.27 o 
  -2 -10   3      239.34      215.92      9.47 o 
  -1 -10   3     1217.98     1210.91     21.70 o 
   0 -10   3     1581.84     1614.41     38.80 o 
   1 -10   3        0.75       -1.44      3.40 o 
   2 -10   3      249.46      248.72     10.27 o 
   3 -10   3      155.51      119.14      7.65 o 
   4 -10   3        0.37       -2.01      3.63 o 
   5 -10   3      226.99      199.20     10.36 o 
  -5  -9   3       16.09       14.01      4.63 o 
  -4  -9   3        6.26        9.31      4.10 o 
  -3  -9   3      101.58       99.44      7.09 o 
  -2  -9   3      546.04      473.91     15.15 o 
  -1  -9   3       24.86       28.51      2.65 o 
   0  -9   3      288.92      319.77     10.16 o 
   1  -9   3      519.13      536.50     10.61 o 
   2  -9   3        3.95        7.69      3.12 o 
   3  -9   3      228.24      233.57      9.98 o 
   4  -9   3      211.34      194.93      9.47 o 
   5  -9   3      362.49      354.39     13.81 o 
  -6  -8   3      264.25      265.75     12.91 o 
  -5  -8   3        2.85        0.56      3.63 o 
  -4  -8   3        0.05       -0.07      3.60 o 
  -3  -8   3       50.32       53.50      5.42 o 
  -2  -8   3      439.12      393.99      8.00 o 
  -1  -8   3       89.55       86.80      3.65 o 
   0  -8   3       66.69       76.06      4.74 o 
   1  -8   3     1773.76     1926.52     86.89 o 
   2  -8   3     1082.54     1084.88     22.11 o 
   3  -8   3      101.69      107.24      5.85 o 
   4  -8   3       35.19       24.37      4.61 o 
   5  -8   3       32.33       26.43      5.03 o 
  -6  -7   3        0.04        1.30      4.01 o 
  -5  -7   3      126.17      110.70      7.88 o 
  -4  -7   3      672.96      584.61     18.75 o 
  -3  -7   3     1437.03     1362.40     36.18 o 
  -2  -7   3        3.10        0.16      1.42 o 
  -1  -7   3      218.41      224.66      5.35 o 
   0  -7   3        2.01        5.44      2.33 o 
   1  -7   3     2306.45     2250.68     81.74 o 
   2  -7   3       78.73       95.91     12.60 o 
   3  -7   3      100.26      112.71      3.59 o 
   4  -7   3      356.11      326.31     11.95 o 
   5  -7   3      240.24      206.07      9.73 o 
  -6  -6   3       17.52       20.68      5.17 o 
  -5  -6   3      216.42      185.71      9.80 o 
  -4  -6   3     1149.57     1027.81     28.98 o 
  -3  -6   3      102.96      127.64      7.14 o 
  -2  -6   3      261.15      266.58      9.56 o 
  -1  -6   3     1512.77     1564.27     26.48 o 
   2  -6   3      373.63      339.60      9.81 o 
   3  -6   3     1869.31     1761.10     24.74 o 
   4  -6   3      839.21      901.87     20.10 o 
   5  -6   3      252.37      250.40     10.45 o 
  -6  -5   3       55.81       56.36      4.79 o 
  -5  -5   3       56.67       67.83      6.58 o 
  -4  -5   3      448.69      378.98     13.61 o 
  -3  -5   3        0.97        5.80      3.33 o 
  -2  -5   3       78.10      118.33      6.06 o 
  -1  -5   3      251.33      292.98     11.94 o 
   1  -5   3      344.11      397.35     10.88 o 
   2  -5   3      254.47      279.75     17.16 o 
   3  -5   3      200.92      198.01      5.42 o 
   4  -5   3       23.03       20.72      2.67 o 
   5  -5   3        5.49       10.29      3.38 o 
  -6  -4   3       43.32       50.70      4.71 o 
  -5  -4   3      182.43      157.56      8.82 o 
  -4  -4   3        7.08        4.72      3.54 o 
  -3  -4   3     1723.53     1831.72     46.61 o 
  -2  -4   3      808.86      839.28     22.49 o 
  -1  -4   3      582.51      552.61     15.06 o 
   1  -4   3      214.35      185.80      8.91 o 
   2  -4   3      308.34      362.67     10.61 o 
   3  -4   3        2.10        3.59      1.86 o 
   4  -4   3       36.00       43.93      2.30 o 
   5  -4   3        0.03        0.48      1.72 o 
  -6  -3   3       12.33       11.67      3.34 o 
  -5  -3   3      613.98      537.32     18.10 o 
  -4  -3   3       11.20       19.96      4.07 o 
  -3  -3   3      317.05      260.99      9.78 o 
  -2  -3   3      488.53      622.83     17.28 o 
  -1  -3   3      304.22      237.07      7.63 o 
   1  -3   3      104.10      104.93      4.39 o 
   2  -3   3        0.80        1.27      1.45 o 
   3  -3   3        4.70        5.79      1.47 o 
   4  -3   3       29.49       34.83      2.14 o 
   5  -3   3      120.46      113.72      3.52 o 
   6  -3   3       66.41       67.22      6.69 o 
  -6  -2   3      128.59      119.86      8.93 o 
  -5  -2   3      362.32      339.98     13.31 o 
  -4  -2   3      163.98      172.17      8.32 o 
  -3  -2   3      240.41      268.39      9.76 o 
  -2  -2   3     2146.99     2355.57     57.67 o 
  -1  -2   3    11309.83    11725.78    281.15 o 
   1  -2   3    11656.69    11557.52    190.07 o 
   2  -2   3       61.76       50.13      2.11 o 
   3  -2   3      665.86      593.43      9.50 o 
   4  -2   3      805.16      817.52     12.99 o 
   5  -2   3       69.05       69.50      3.31 o 
   6  -2   3       14.36        9.62      3.07 o 
  -6  -1   3      332.62      317.77     20.92 o 
  -5  -1   3      275.09      281.60     11.95 o 
  -4  -1   3       47.40       50.66      5.24 o 
  -3  -1   3       28.87       48.02      4.23 o 
  -2  -1   3        4.26       15.24      2.73 o 
  -1  -1   3    16317.23    16081.94    266.73 o 
   0  -1   3     7956.00     8378.96    201.31 o 
   1  -1   3     2777.04     2722.10     45.02 o 
   2  -1   3      966.54      944.31     13.68 o 
   3  -1   3        7.39        5.88      1.54 o 
   4  -1   3       57.61       57.50      2.88 o 
   5  -1   3      244.76      238.05      4.92 o 
   6  -1   3      101.21      112.55      5.55 o 
  -6   0   3        3.33        6.40      2.96 o 
  -5   0   3       83.53       82.27      6.97 o 
  -4   0   3      637.51      594.88     18.35 o 
  -3   0   3      991.80      926.64     16.33 o 
  -2   0   3      101.66      114.01      2.31 o 
  -1   0   3     1457.91     1580.20     21.28 o 
   0   0   3     1941.07     2068.10     34.65 o 
   1   0   3     1080.52     1208.09     19.54 o 
   2   0   3       58.67       68.52      2.31 o 
   3   0   3     1007.70     1021.73     15.17 o 
   4   0   3        2.95        8.21      3.08 o 
   5   0   3      160.42      172.15      4.90 o 
   6   0   3       63.75       71.28      7.89 o 
  -6   1   3       18.32       25.44      3.64 o 
  -5   1   3        5.64        8.17      3.76 o 
  -4   1   3      162.02      181.70     11.29 o 
  -3   1   3      317.96      320.37      6.80 o 
  -2   1   3       31.19       30.39      1.49 o 
  -1   1   3     2522.69     2463.61     95.25 o 
   0   1   3     1877.27     1850.50     35.19 o 
   1   1   3       24.04       20.13      0.98 o 
   2   1   3    10774.42    10847.94    178.98 o 
   3   1   3     2144.04     2169.30     37.08 o 
   4   1   3     1864.61     1976.09     28.44 o 
   5   1   3      181.27      183.97      5.15 o 
   6   1   3       55.97       53.70      4.32 o 
  -6   2   3      128.07      124.48      7.98 o 
  -5   2   3      972.03      954.39     20.64 o 
  -4   2   3      737.50      756.70     14.42 o 
  -3   2   3      636.04      624.33     11.78 o 
  -2   2   3       33.88       36.33      1.64 o 
  -1   2   3        1.48        0.30      0.82 o 
   0   2   3     1257.47     1238.45     16.65 o 
   1   2   3      257.95      245.26      3.99 o 
   2   2   3      717.75      738.88     10.97 o 
   3   2   3     1908.00     1981.69     27.97 o 
   4   2   3     1161.36     1092.00     16.72 o 
   5   2   3       10.46       11.20      2.33 o 
   6   2   3        9.32       15.97      3.27 o 
  -6   3   3        4.17        6.25      3.01 o 
  -5   3   3      574.61      575.27     31.07 o 
  -4   3   3      288.58      277.98      5.69 o 
  -3   3   3      484.72      472.90      9.49 o 
  -2   3   3        7.73        4.54      1.08 o 
  -1   3   3     9652.31     9497.11    126.53 o 
   0   3   3       87.93       85.92      1.55 o 
   1   3   3        0.40        0.52      0.66 o 
   2   3   3      108.69       68.13      2.02 o 
   3   3   3     1016.28      968.04     14.56 o 
   4   3   3       37.31       42.77      2.69 o 
   5   3   3       20.05       16.85      3.05 o 
   6   3   3      208.16      212.15      7.49 o 
  -6   4   3      209.41      218.45     11.26 o 
  -5   4   3      650.27      690.02     34.67 o 
  -4   4   3     1299.57     1340.35     21.53 o 
  -3   4   3     1259.02     1154.53     16.77 o 
  -2   4   3      402.65      391.06      6.37 o 
  -1   4   3     2615.01     2685.74     43.99 o 
   0   4   3     9849.30     9892.29    114.36 o 
   1   4   3        6.12       -1.07      0.71 o 
   2   4   3       11.63       26.52      1.49 o 
   3   4   3       13.98       12.98      1.37 o 
   4   4   3       17.48       21.65      3.36 o 
   5   4   3        2.91        0.40      4.02 o 
   6   4   3       21.52       30.77      3.91 o 
  -6   5   3       30.20       29.85      5.50 o 
  -5   5   3      317.23      323.48     11.14 o 
  -4   5   3      407.83      385.72      7.19 o 
  -3   5   3      187.76      223.09      4.61 o 
  -2   5   3     1639.66     1696.73     20.35 o 
  -1   5   3     7257.12     6824.99    152.95 o 
   0   5   3      499.29      427.79      5.39 o 
   1   5   3       24.14       26.55      1.25 o 
   2   5   3      183.53      189.96      3.31 o 
   3   5   3     1104.82     1145.31     14.46 o 
   4   5   3      583.65      571.99      9.99 o 
   5   5   3       36.21       31.97      3.50 o 
   6   5   3       52.03       44.59      4.27 o 
  -6   6   3       26.66       41.31      5.97 o 
  -5   6   3      515.10      535.64     29.11 o 
  -4   6   3      137.04      147.84      4.25 o 
  -3   6   3      996.02      987.52     14.68 o 
  -2   6   3     2638.76     2801.79     37.71 o 
  -1   6   3     4759.96     3101.74     71.97 o 
   0   6   3      562.38      573.11      8.28 o 
   1   6   3     1186.01     1248.28     14.84 o 
   2   6   3      985.80      988.26     10.92 o 
   3   6   3        0.03       -0.09      1.03 o 
   4   6   3        0.37        4.85      2.31 o 
   6   6   3      255.45      286.23     12.67 o 
  -6   7   3       48.92       53.91      6.62 o 
  -5   7   3      156.35      181.55      8.17 o 
  -4   7   3      261.19      296.48      7.79 o 
  -3   7   3      281.99      303.18      5.72 o 
  -1   7   3      151.94      180.54      4.61 o 
   0   7   3        4.02        4.86      0.85 o 
   1   7   3       87.09      116.87      3.24 o 
   2   7   3       37.29       38.45      1.81 o 
   3   7   3      487.29      462.74      7.69 o 
   4   7   3      699.59      684.17     14.36 o 
   6   7   3       29.89       42.65      4.39 o 
  -5   8   3       65.81       77.49      6.69 o 
  -4   8   3      468.82      465.72     14.50 o 
  -3   8   3      856.21      844.71     16.11 o 
  -2   8   3      688.98      687.56     13.01 o 
   0   8   3      780.63      849.87     14.90 o 
   1   8   3     1646.60     1752.39     28.92 o 
   2   8   3      509.68      658.10      9.77 o 
   3   8   3        0.76        0.00      3.00 o 
   4   8   3      497.48      448.36     33.28 o 
   5   8   3      281.60      274.11      9.38 o 
   6   8   3       58.46       57.56      4.80 o 
  -5   9   3      558.36      570.13     17.81 o 
  -4   9   3      217.76      212.67      9.33 o 
  -3   9   3       32.32       41.42      4.48 o 
  -2   9   3        1.43        1.86      2.62 o 
  -1   9   3       95.79       79.98      9.40 o 
   0   9   3     2710.44     2837.78     60.71 o 
   1   9   3      883.53      910.77     15.82 o 
   2   9   3      115.37      106.28      3.19 o 
   3   9   3      466.42      484.09     10.71 o 
   4   9   3      736.81      708.55     14.96 o 
   5   9   3       85.98       82.42      5.72 o 
   6   9   3        2.67        6.76      4.06 o 
  -5  10   3        0.11        3.51      3.92 o 
  -4  10   3       32.15       35.65      4.99 o 
  -3  10   3       85.10       74.20      6.02 o 
  -2  10   3      190.56      207.44      8.30 o 
  -1  10   3        0.03        1.52      1.70 o 
   0  10   3      183.05      203.35      5.23 o 
   1  10   3      270.94      250.40      5.66 o 
   2  10   3      284.61      243.96      4.70 o 
   3  10   3      337.75      337.02     12.17 o 
   4  10   3        0.75       -3.58      2.39 o 
   5  10   3       14.23        7.51      2.89 o 
   6  10   3      462.87      497.78     37.08 o 
  -5  11   3      208.56      207.30     10.29 o 
  -4  11   3      401.82      407.20     14.12 o 
  -3  11   3       39.82       43.57      4.81 o 
  -2  11   3        0.08        0.25      2.86 o 
  -1  11   3        5.81        2.78      1.99 o 
   0  11   3       24.17       29.47      2.37 o 
   1  11   3       77.23       61.55      4.68 o 
   2  11   3     2959.53     2845.98     38.77 o 
   3  11   3      102.97      102.49      6.91 o 
   4  11   3       60.90       71.83      4.51 o 
   5  11   3       28.85       33.24      3.88 o 
  -5  12   3       35.58       43.90      6.27 o 
  -4  12   3       72.72       70.62      6.42 o 
  -3  12   3       98.96       88.23      6.58 o 
  -2  12   3      207.36      195.80      8.64 o 
  -1  12   3      221.97      215.28      6.15 o 
   0  12   3       13.06       19.80      3.20 o 
   1  12   3      118.68      103.26      6.00 o 
   2  12   3      198.69      193.83      4.42 o 
   3  12   3     1619.38     1493.73     39.85 o 
   4  12   3      159.84      139.62      7.25 o 
   5  12   3     1223.31     1218.84     37.16 o 
  -5  13   3       28.47       21.06      5.50 o 
  -4  13   3        7.37       10.52      4.32 o 
  -3  13   3       14.83       12.46      4.07 o 
  -2  13   3       43.38       35.80      4.70 o 
  -1  13   3       33.06       31.17      4.25 o 
   0  13   3      744.50      764.92     14.61 o 
   1  13   3      234.15      233.91      5.98 o 
   2  13   3       57.27       59.45      3.17 o 
   3  13   3      117.25      113.74      7.47 o 
   4  13   3       87.52       76.63      4.89 o 
   5  13   3      105.72      110.50      5.88 o 
  -4  14   3      212.32      215.81     10.72 o 
  -3  14   3      149.94      184.37      9.31 o 
  -2  14   3      409.78      399.64     13.74 o 
  -1  14   3      749.83      715.69     20.16 o 
   0  14   3      174.47      193.62      5.90 o 
   1  14   3      205.91      210.92      5.85 o 
   2  14   3      753.55      768.57     12.16 o 
   3  14   3       32.49       33.54      5.37 o 
   4  14   3       74.35       75.30      4.97 o 
   5  14   3      332.20      360.87     20.26 o 
  -4  15   3      304.12      310.40     13.20 o 
  -3  15   3      250.92      250.58     11.12 o 
  -2  15   3      117.94       96.02      7.16 o 
  -1  15   3        6.92        4.23      3.58 o 
   0  15   3      641.37      648.74     18.48 o 
   1  15   3       41.77       36.23      4.27 o 
   2  15   3        5.03        5.55      4.18 o 
   3  15   3       73.02       64.65      6.78 o 
   4  15   3      237.57      237.63     14.61 o 
   5  15   3      404.79      414.26     22.04 o 
  -4  16   3       12.08       18.73      5.15 o 
  -3  16   3      154.76      133.75      8.57 o 
  -2  16   3      354.18      314.80     12.40 o 
  -1  16   3        0.90       -2.08      3.36 o 
   0  16   3      342.66      332.73     11.86 o 
   1  16   3      244.03      222.12      9.04 o 
   2  16   3      223.40      238.83     11.39 o 
   3  16   3      567.58      529.81     18.69 o 
   4  16   3       16.29       23.65      3.94 o 
  -3  17   3      211.19      200.68     10.56 o 
  -2  17   3       99.41       96.22      7.56 o 
  -1  17   3       14.84       14.28      4.27 o 
   0  17   3      291.46      285.74     11.12 o 
   1  17   3      361.50      353.56     12.29 o 
   2  17   3       57.65       60.17      7.18 o 
   3  17   3        0.76       -0.46      3.00 o 
   4  17   3       30.03       27.11      4.26 o 
  -3  18   3       16.53       26.81      5.77 o 
  -2  18   3       17.47       13.76      4.92 o 
  -1  18   3       59.05       62.32      6.36 o 
   0  18   3      299.22      311.63     12.04 o 
   1  18   3      125.51      127.60      7.72 o 
   2  18   3      855.02      915.43     28.55 o 
   3  18   3        1.58        1.63      4.95 o 
  -2  19   3      140.58      142.88      9.33 o 
  -1  19   3      114.92      111.15      8.35 o 
   0  19   3      436.20      471.58     15.93 o 
   2  19   3      453.36      482.12     18.75 o 
   3  19   3       77.10       61.49      7.94 o 
  -1  20   3      223.49      204.57     10.85 o 
   0  20   3       19.67       25.60      5.17 o 
   2  20   3        2.24       15.06      6.24 o 
  -2 -17   4      106.60      100.25      9.00 o 
  -1 -17   4      357.34      388.29     16.45 o 
   0 -17   4      261.93      317.61     15.43 o 
   1 -17   4       78.51       79.60      7.45 o 
  -3 -16   4        1.41       -3.16      4.88 o 
  -2 -16   4       52.32       53.55      7.21 o 
  -1 -16   4        2.95       -2.22      4.92 o 
   0 -16   4      531.41      532.60     17.23 o 
   1 -16   4      942.89      959.61     27.46 o 
   2 -16   4      121.55      111.75      8.77 o 
  -3 -15   4       25.45       25.13      6.18 o 
  -2 -15   4        6.28        3.71      4.63 o 
  -1 -15   4       31.74       47.46      6.69 o 
   0 -15   4       28.34       28.73      4.99 o 
   1 -15   4       50.97       52.09      6.13 o 
   2 -15   4        6.14        9.69      4.79 o 
   3 -15   4      332.29      298.89     13.61 o 
  -4 -14   4      127.03      114.24      8.95 o 
  -3 -14   4      100.76      109.49      8.55 o 
  -2 -14   4      109.89      106.63      8.03 o 
  -1 -14   4       33.03       34.26      5.86 o 
   0 -14   4        0.79       -4.80      3.20 o 
   1 -14   4       12.16        7.88      4.25 o 
   2 -14   4      778.14      686.51     21.30 o 
   3 -14   4      508.06      442.89     16.45 o 
  -4 -13   4       76.99       60.42      7.12 o 
  -3 -13   4        0.11        2.35      4.36 o 
  -2 -13   4      126.75      129.14      8.30 o 
  -1 -13   4        4.69        4.53      2.61 o 
   0 -13   4        2.17       -4.01      3.20 o 
   1 -13   4       13.52        6.51      4.07 o 
   2 -13   4      386.19      347.77     13.38 o 
   3 -13   4      307.21      267.12     12.06 o 
   4 -13   4        1.01       -2.08      4.07 o 
  -4 -12   4       45.43       40.03      6.13 o 
  -3 -12   4      205.78      211.26     10.56 o 
  -2 -12   4        0.04        3.47      4.12 o 
  -1 -12   4       16.43       21.28      2.88 o 
   0 -12   4      505.04      542.22     11.28 o 
   1 -12   4      530.44      531.19     16.56 o 
   2 -12   4       21.83       24.97      4.83 o 
   3 -12   4       41.63       43.95      5.80 o 
   4 -12   4        6.71        2.55      4.50 o 
  -5 -11   4      346.97      297.33     13.45 o 
  -4 -11   4      209.99      168.01      9.49 o 
  -3 -11   4       58.25       69.95      6.69 o 
  -2 -11   4      202.09      195.06      9.35 o 
  -1 -11   4       80.64       94.86      8.21 o 
   0 -11   4       45.09       44.90      3.26 o 
   1 -11   4       16.44       14.70      4.25 o 
   2 -11   4      758.18      688.95     20.45 o 
   3 -11   4      188.35      171.68      9.26 o 
   4 -11   4      299.85      268.62     12.06 o 
  -5 -10   4       89.99       84.61      7.79 o 
  -4 -10   4      116.13      105.82      7.79 o 
  -3 -10   4      386.96      389.03     14.23 o 
  -2 -10   4     1171.02     1128.22     31.04 o 
  -1 -10   4     2973.74     3065.60     51.55 o 
   0 -10   4      321.62      333.04      7.69 o 
   1 -10   4      188.98      186.92      5.51 o 
   2 -10   4      363.09      308.61     11.73 o 
   3 -10   4      154.56      141.65      8.23 o 
   4 -10   4        5.18       -1.03      3.92 o 
   5 -10   4        1.08       -4.41      3.94 o 
  -5  -9   4       69.78       68.54      7.09 o 
  -4  -9   4      674.73      559.32     18.64 o 
  -3  -9   4     1145.00     1045.74     29.40 o 
  -2  -9   4       75.76       70.22      6.02 o 
  -1  -9   4        1.26        1.07      1.87 o 
   0  -9   4      423.73      399.46     12.13 o 
   1  -9   4      233.99      218.29      5.85 o 
   2  -9   4       36.89       37.08      3.03 o 
   3  -9   4       42.81       30.79      4.88 o 
   4  -9   4       53.95       47.66      5.80 o 
   5  -9   4      163.93      155.25      9.29 o 
  -5  -8   4       10.99        8.44      4.18 o 
  -4  -8   4        1.96        3.36      4.03 o 
  -3  -8   4       63.90       91.23      6.80 o 
  -2  -8   4        6.95       13.47      3.60 o 
  -1  -8   4      299.81      296.26      6.82 o 
   0  -8   4       60.59       53.71      4.63 o 
   1  -8   4     1020.07      997.93     51.53 o 
   2  -8   4     1039.00      994.43     33.80 o 
   3  -8   4      153.35      153.35      4.22 o 
   4  -8   4      131.83      118.35      7.70 o 
   5  -8   4      641.08      604.50     19.36 o 
  -6  -7   4      137.79      135.07      9.15 o 
  -5  -7   4      423.82      340.65     13.81 o 
  -4  -7   4      435.72      329.10     12.80 o 
  -3  -7   4      641.45      609.22     18.69 o 
  -2  -7   4      306.67      302.27     10.19 o 
  -1  -7   4        0.18        2.40      3.49 o 
   1  -7   4      278.55      311.72      9.49 o 
   2  -7   4      999.93      932.33     23.47 o 
   3  -7   4     1200.78     1134.60     17.07 o 
   4  -7   4        0.11       -1.92      3.36 o 
   5  -7   4       15.13       12.51      4.27 o 
  -6  -6   4       28.10       39.92      6.04 o 
  -5  -6   4      235.13      210.35     10.52 o 
  -4  -6   4       20.59       30.95      4.92 o 
  -3  -6   4      652.69      551.94     17.12 o 
  -2  -6   4      222.34      243.13      9.24 o 
  -1  -6   4      517.48      582.86     16.49 o 
   1  -6   4      518.01      536.34     14.34 o 
   2  -6   4      960.18      961.79     17.23 o 
   3  -6   4      460.76      436.12      9.27 o 
   4  -6   4       47.04       41.24      2.76 o 
   5  -6   4        0.06       -0.56      3.51 o 
  -6  -5   4        0.03        0.45      3.65 o 
  -5  -5   4       26.25       20.65      4.81 o 
  -4  -5   4       49.96       82.42      6.71 o 
  -3  -5   4      105.72      173.72      8.21 o 
  -1  -5   4      144.81      170.81      6.78 o 
   1  -5   4     1678.91     2042.40     48.04 o 
   2  -5   4      427.27      578.71     11.73 o 
   3  -5   4      528.97      505.59     10.33 o 
   4  -5   4     1131.76     1202.10     19.90 o 
   5  -5   4       25.45       33.94      3.39 o 
  -6  -4   4       14.94       15.53      4.77 o 
  -5  -4   4      124.50      113.90      7.83 o 
  -4  -4   4      140.21      157.56      8.35 o 
  -3  -4   4      511.28      571.47     17.34 o 
  -2  -4   4      616.69      702.13     19.45 o 
  -1  -4   4     1362.98     1726.25     42.67 o 
   1  -4   4      526.31      590.63     19.00 o 
   2  -4   4     1006.65     1196.44     20.94 o 
   3  -4   4      367.19      395.90     12.79 o 
   5  -4   4        5.80        3.94      2.87 o 
  -6  -3   4      276.60      260.74     15.78 o 
  -5  -3   4        0.04        1.88      3.49 o 
  -4  -3   4       77.93       68.79      6.09 o 
  -3  -3   4      536.82      539.81     16.40 o 
  -2  -3   4     2554.63     2794.01     68.23 o 
  -1  -3   4     7913.58     7891.20    187.99 o 
   2  -3   4     3952.61     3963.74     65.64 o 
   3  -3   4      279.26      329.95      6.12 o 
   4  -3   4      361.50      363.08      7.04 o 
   5  -3   4       39.61       38.92      2.78 o 
   6  -3   4      139.42      144.31      8.93 o 
  -6  -2   4       26.06       35.81      4.12 o 
  -5  -2   4      716.68      659.26     21.10 o 
  -4  -2   4       54.64       53.44      5.44 o 
  -3  -2   4      484.86      487.56     15.06 o 
  -2  -2   4      178.58      145.79      6.40 o 
  -1  -2   4      420.23      452.51     12.58 o 
   0  -2   4       33.63       47.28      2.93 o 
   1  -2   4     9987.18     9863.57    162.72 o 
   2  -2   4      233.24      269.57      6.32 o 
   3  -2   4      211.79      211.76      4.55 o 
   4  -2   4      169.20      172.70      4.50 o 
   5  -2   4        1.63        2.31      1.73 o 
   6  -2   4        5.59        8.64      3.37 o 
  -6  -1   4        4.56        5.96      3.08 o 
  -5  -1   4      292.71      268.77     11.75 o 
  -4  -1   4      534.91      537.84     17.14 o 
  -3  -1   4     1378.08     1453.36     37.55 o 
  -2  -1   4      216.15      230.53      8.15 o 
  -1  -1   4      425.22      453.15      8.34 o 
   0  -1   4     9046.69     9375.90    323.83 o 
   1  -1   4      562.80      486.27      9.08 o 
   2  -1   4     2120.63     2407.89     33.19 o 
   3  -1   4      253.59      295.01      6.25 o 
   4  -1   4       20.92       17.01      2.10 o 
   5  -1   4      153.49      145.62      3.87 o 
   6  -1   4       76.19       78.98      5.06 o 
  -6   0   4      320.44      307.46      9.26 o 
  -5   0   4      935.34      890.62     26.54 o 
  -4   0   4        2.17        7.12      3.33 o 
  -3   0   4       34.93       35.03      4.18 o 
  -2   0   4      166.88      114.84      2.43 o 
  -1   0   4       24.92       12.31      1.04 o 
   0   0   4       79.27       70.35      2.21 o 
   1   0   4     1507.61     1622.31     38.06 o 
   2   0   4      431.10      422.04      6.78 o 
   3   0   4     1614.17     1437.38     20.70 o 
   4   0   4      907.22      941.58     14.68 o 
   5   0   4       31.03       34.69      2.92 o 
   6   0   4        0.73        1.40      2.76 o 
  -6   1   4       19.35       18.72      3.43 o 
  -5   1   4      144.24      143.80      8.62 o 
  -4   1   4       32.64       30.95      4.56 o 
  -3   1   4      358.12      300.79      6.49 o 
  -2   1   4      852.58      831.21     11.79 o 
  -1   1   4       76.52       72.14      2.49 o 
   0   1   4       93.51      106.07      3.38 o 
   1   1   4     4886.00     4348.48     72.08 o 
   2   1   4     2329.18     2342.96     32.28 o 
   3   1   4      170.95      150.51      6.91 o 
   4   1   4       14.99       10.97      2.00 o 
   5   1   4      588.17      572.08     10.36 o 
   6   1   4      380.12      394.77     10.50 o 
  -6   2   4      413.22      426.19     32.35 o 
  -5   2   4      751.46      726.32     17.71 o 
  -4   2   4     1795.69     1886.90     32.51 o 
  -3   2   4      116.60      130.14      4.00 o 
  -2   2   4      976.54     1011.61     16.74 o 
  -1   2   4    12324.20    12302.10    164.01 o 
   0   2   4     6848.78     7034.18     81.97 o 
   1   2   4      724.92      730.62     10.41 o 
   2   2   4       68.45       86.01      2.64 o 
   3   2   4      416.66      484.48      8.12 o 
   4   2   4       46.66       55.69      3.73 o 
   5   2   4       22.47       34.17      2.91 o 
   6   2   4       29.46       28.96      3.73 o 
  -6   3   4       84.00       92.09      5.21 o 
  -5   3   4      921.66      915.80     34.57 o 
  -4   3   4      273.23      301.55     20.02 o 
  -3   3   4      431.40      433.06     12.53 o 
  -2   3   4      580.42      478.56      7.37 o 
  -1   3   4      697.34      724.39     10.34 o 
   0   3   4     3690.52     3890.70     63.13 o 
   1   3   4     2107.82     2119.09     22.18 o 
   2   3   4      143.15      163.61      3.00 o 
   3   3   4      938.09     1006.05     15.07 o 
   4   3   4       24.11       24.95      2.37 o 
   5   3   4      695.61      677.23     11.88 o 
   6   3   4       30.37       38.35      4.03 o 
  -6   4   4      277.60      284.59     13.09 o 
  -5   4   4      961.61      932.82     49.60 o 
  -4   4   4      750.04      790.91     12.49 o 
  -3   4   4       42.38       49.51      2.80 o 
  -2   4   4      186.97      181.31      6.40 o 
  -1   4   4     4500.61     4459.48     59.30 o 
   0   4   4     5178.03     5192.91     60.17 o 
   1   4   4      361.61      396.65      6.07 o 
   2   4   4      116.31      139.63      3.19 o 
   3   4   4      337.65      281.76      4.67 o 
   4   4   4      112.19      104.31      3.11 o 
   5   4   4       11.41       27.03      5.06 o 
   6   4   4        0.55       -1.07      2.74 o 
  -6   5   4       69.56       79.37      7.47 o 
  -5   5   4       10.01       20.54      2.94 o 
  -4   5   4      878.67      908.48     14.08 o 
  -3   5   4     1784.26     1777.30     30.71 o 
  -2   5   4      597.52      690.57     10.38 o 
  -1   5   4      187.63      195.41      7.44 o 
   0   5   4       93.63       96.06      2.59 o 
   1   5   4     1590.71     1626.77     19.12 o 
   2   5   4       41.69       62.55      2.04 o 
   3   5   4       63.58       65.77      2.34 o 
   4   5   4       56.56       67.39      2.65 o 
   5   5   4        6.45       12.63      2.77 o 
   6   5   4      756.47      771.09     17.13 o 
  -6   6   4       33.13       31.04      5.64 o 
  -5   6   4       67.22       87.23     11.56 o 
  -4   6   4      791.59      797.85     12.64 o 
  -3   6   4      796.39      819.64     12.46 o 
  -2   6   4     2470.58     2690.86     36.65 o 
  -1   6   4      895.60      892.34     21.64 o 
   0   6   4     1212.51     1173.93     13.92 o 
   1   6   4      638.34      664.27      8.32 o 
   2   6   4      106.64      116.31      7.21 o 
   3   6   4     1103.30     1006.94     14.80 o 
   4   6   4      742.20      768.61     12.67 o 
   5   6   4       67.43       78.64      4.77 o 
   6   6   4        2.94        4.71      3.12 o 
  -6   7   4      423.18      437.03     17.07 o 
  -5   7   4      339.30      323.55     12.08 o 
  -4   7   4       38.11       48.92      3.50 o 
  -3   7   4       74.55       93.17      3.01 o 
  -2   7   4     2304.03     2325.35     38.51 o 
  -1   7   4      515.14      534.87     10.08 o 
   0   7   4     1553.85     1576.26     19.52 o 
   1   7   4      372.24      396.40      5.39 o 
   2   7   4      864.57      861.76      9.73 o 
   3   7   4      956.13      971.48     12.61 o 
   4   7   4      889.26      896.06     17.83 o 
   5   7   4        0.01        2.41      3.71 o 
   6   7   4       67.07       92.70      5.66 o 
  -6   8   4        0.03       12.87      4.65 o 
  -5   8   4       40.58       55.36      4.78 o 
  -4   8   4      129.49      172.23      5.94 o 
  -3   8   4      171.68      215.72      8.48 o 
  -2   8   4     1015.87     1155.39     27.14 o 
  -1   8   4      142.52      152.83      4.35 o 
   0   8   4      660.68      773.12     11.11 o 
   1   8   4      653.58      759.71      9.51 o 
   2   8   4       47.52       90.40      2.60 o 
   3   8   4     1645.24     1530.50     22.02 o 
   4   8   4     1104.63      972.18     55.41 o 
   5   8   4       56.78      101.78      5.22 o 
   6   8   4        3.96        3.01      3.09 o 
  -5   9   4      124.15      170.22      8.79 o 
  -4   9   4       61.36       64.45      5.46 o 
  -3   9   4        6.67        5.17      3.20 o 
  -2   9   4     1438.30     1466.69     25.43 o 
  -1   9   4      217.72      237.84      5.77 o 
   0   9   4     2153.83     2704.05     36.41 o 
   1   9   4     3489.06     3767.36     50.30 o 
   2   9   4     1488.51     1627.23     19.74 o 
   3   9   4      292.22      289.71      6.65 o 
   4   9   4       79.83      111.79      6.08 o 
   5   9   4       15.01       20.18      3.83 o 
   6   9   4       90.44       88.68      5.63 o 
  -5  10   4       15.97       26.25      4.95 o 
  -4  10   4      212.98      237.67     10.05 o 
  -3  10   4        5.77       -2.06      3.11 o 
  -2  10   4        0.11       -0.56      2.36 o 
  -1  10   4       63.01       50.48      2.84 o 
   0  10   4     1505.93     1562.76     21.63 o 
   1  10   4       98.87       86.91      2.90 o 
   2  10   4      252.20      298.68      4.78 o 
   3  10   4     1747.90     1670.10     24.05 o 
   4  10   4        6.21        3.75      2.66 o 
   5  10   4       37.39       38.09      3.85 o 
   6  10   4        0.02        1.72      3.13 o 
  -5  11   4      381.69      390.19     14.21 o 
  -4  11   4       25.78       17.83      4.36 o 
  -3  11   4      469.36      427.68     13.90 o 
  -2  11   4      683.85      689.69     13.67 o 
  -1  11   4      530.53      476.11      9.91 o 
   0  11   4      259.45      224.25      4.31 o 
   1  11   4       86.50       94.84      2.86 o 
   2  11   4     1560.52     1520.54     18.74 o 
   3  11   4     3128.50     3010.74     52.64 o 
   4  11   4       74.32       69.07      4.46 o 
   5  11   4       46.39       48.74      4.22 o 
  -5  12   4       15.25       14.99      4.92 o 
  -4  12   4      616.53      616.58     18.95 o 
  -3  12   4       64.17       53.50      5.37 o 
  -2  12   4       17.19       10.76      3.47 o 
  -1  12   4       91.62       86.47      4.13 o 
   0  12   4      340.92      378.52      8.34 o 
   1  12   4      225.19      199.62      5.32 o 
   2  12   4      523.26      508.65      7.38 o 
   3  12   4      323.04      301.95      8.13 o 
   4  12   4       60.83       57.30      4.28 o 
   5  12   4      619.06      615.97     39.62 o 
  -5  13   4       76.72       73.69      7.12 o 
  -4  13   4       11.29       19.45      4.72 o 
  -3  13   4        1.66        5.89      3.76 o 
  -2  13   4      213.42      180.16      8.53 o 
  -1  13   4      166.46      160.89      7.28 o 
   0  13   4      213.84      175.78      5.36 o 
   1  13   4        0.86        1.64      1.87 o 
   2  13   4      132.60      143.16      4.17 o 
   3  13   4       21.55       19.06      3.08 o 
   4  13   4      510.06      460.13     11.41 o 
   5  13   4      125.43      139.21      6.42 o 
  -4  14   4      154.81      166.82      9.38 o 
  -3  14   4        4.57        1.10      3.69 o 
  -2  14   4        0.09       -4.43      2.95 o 
  -1  14   4      838.52      812.33     20.44 o 
   0  14   4       12.65       18.43      2.56 o 
   1  14   4      211.57      209.16      5.86 o 
   2  14   4      535.46      518.78      7.76 o 
   3  14   4     1012.49      924.59     18.77 o 
   4  14   4        5.53        2.79      2.97 o 
   5  14   4        0.02        4.45      3.22 o 
  -4  15   4       44.47       38.13      5.97 o 
  -3  15   4       18.94       11.66      4.21 o 
  -2  15   4       25.30       34.46      4.92 o 
  -1  15   4      535.10      500.87     15.66 o 
   0  15   4       31.97       34.41      3.12 o 
   1  15   4       18.37       21.33      2.67 o 
   2  15   4      316.60      296.85      5.37 o 
   3  15   4      575.43      538.84     12.59 o 
   4  15   4       65.03       81.15      6.74 o 
   5  15   4        2.19        3.88      3.35 o 
  -4  16   4      185.50      183.74     10.45 o 
  -3  16   4      110.91      103.34      7.74 o 
  -2  16   4       44.01       45.69      5.53 o 
  -1  16   4      228.47      213.61      9.56 o 
   0  16   4       71.99       78.92      6.22 o 
   1  16   4     1368.50     1391.79     31.65 o 
   2  16   4       12.42       11.79      4.70 o 
   3  16   4       45.65       47.56      4.24 o 
   4  16   4       54.00       51.82      4.68 o 
  -3  17   4      330.37      300.39     12.91 o 
  -2  17   4       61.25       51.78      5.95 o 
  -1  17   4        7.47        8.75      4.10 o 
   0  17   4      276.48      264.21     10.61 o 
   1  17   4      136.77      148.94      7.99 o 
   2  17   4      552.37      548.09     19.11 o 
   3  17   4      139.86      148.68      6.63 o 
   4  17   4       96.89      101.54      5.87 o 
  -3  18   4      153.91      145.39      9.58 o 
  -2  18   4      709.50      683.83     21.33 o 
  -1  18   4       16.61       10.96      4.48 o 
   0  18   4       49.23       59.14      5.84 o 
   1  18   4       84.98       82.39      6.74 o 
   2  18   4      197.71      198.44     11.10 o 
   3  18   4       23.01       36.65      6.56 o 
  -2  19   4       27.65       44.91      6.33 o 
  -1  19   4       20.79       15.93      4.95 o 
   0  19   4       31.64       35.40      5.37 o 
   1  19   4       25.39       33.36      5.08 o 
   3  19   4      292.05      317.38     14.70 o 
  -1  20   4      562.83      564.45     18.95 o 
   0  20   4       39.81       47.62      5.93 o 
   2  20   4        0.25       19.20      6.33 o 
   0  21   4      127.33      151.45      9.22 o 
  -1 -17   5       22.13       41.60      7.18 o 
   0 -17   5      232.06      261.84     13.20 o 
  -2 -16   5       98.11       96.74      8.64 o 
  -1 -16   5      130.41      149.82     10.47 o 
   0 -16   5      352.23      394.06     19.83 o 
   1 -16   5      509.40      443.94     16.20 o 
  -3 -15   5      114.76      105.58      8.91 o 
  -2 -15   5       60.78       64.67      7.36 o 
  -1 -15   5        5.10        7.00      5.06 o 
   0 -15   5       30.04       26.83      7.38 o 
   1 -15   5      227.79      204.75     10.34 o 
   2 -15   5      634.64      581.21     19.56 o 
  -3 -14   5       36.68       44.42      6.71 o 
  -2 -14   5        0.26       -2.53      4.16 o 
  -1 -14   5      153.21      156.37      9.69 o 
   0 -14   5      115.20      119.00      7.74 o 
   1 -14   5      209.05      208.69     10.14 o 
   2 -14   5       74.79       58.96      6.60 o 
   3 -14   5      401.58      317.87     13.83 o 
  -4 -13   5       66.96       69.26      7.56 o 
  -3 -13   5       53.07       58.85      6.94 o 
  -2 -13   5      514.06      504.77     17.61 o 
  -1 -13   5      115.29      124.71      8.59 o 
   0 -13   5       40.02       29.43      4.56 o 
   1 -13   5      126.51      109.98      7.65 o 
   2 -13   5       31.36       27.08      5.37 o 
   3 -13   5      266.90      222.30     11.19 o 
  -4 -12   5       36.80       40.28      6.15 o 
  -3 -12   5       10.30        1.92      4.18 o 
  -2 -12   5        0.01        0.54      3.94 o 
  -1 -12   5      182.66      201.42     12.58 o 
   0 -12   5        3.06        2.35      2.52 o 
   1 -12   5      175.50      159.04      8.46 o 
   2 -12   5       51.06       54.11      6.00 o 
   3 -12   5       11.56        8.68      4.39 o 
   4 -12   5       77.89       82.64      7.72 o 
  -5 -11   5       78.72       93.04      8.08 o 
  -4 -11   5       50.35       43.01      6.09 o 
  -3 -11   5      358.95      328.03     13.20 o 
  -2 -11   5       39.83       50.06      5.73 o 
  -1 -11   5        2.39        0.41      2.21 o 
   0 -11   5       55.87       56.02      3.58 o 
   1 -11   5      129.59      134.20      7.49 o 
   2 -11   5      139.57      135.18      8.21 o 
   3 -11   5       26.54       22.11      4.83 o 
   4 -11   5      189.15      154.05      9.44 o 
  -5 -10   5      182.98      164.27     10.07 o 
  -4 -10   5       72.73       76.58      7.07 o 
  -3 -10   5       19.90       11.88      4.32 o 
  -2 -10   5        5.84        8.95      4.01 o 
  -1 -10   5      723.57      703.49     13.86 o 
   0 -10   5      616.86      666.20     19.40 o 
   1 -10   5      110.21      115.66      8.45 o 
   2 -10   5       20.04       22.33      4.56 o 
   3 -10   5       63.30       53.44      5.95 o 
   4 -10   5      737.42      639.90     20.50 o 
  -5  -9   5      268.54      208.60     10.99 o 
  -4  -9   5       88.15       72.55      6.83 o 
  -3  -9   5       74.16       65.30      6.13 o 
  -2  -9   5      107.94      107.28      6.96 o 
  -1  -9   5     1318.87     1266.05     22.61 o 
   0  -9   5        6.28        3.98      2.29 o 
   1  -9   5       67.15       60.50      6.94 o 
   2  -9   5      769.37      708.50     13.95 o 
   3  -9   5      206.33      206.41      9.87 o 
   4  -9   5        9.94        5.80      4.25 o 
   5  -9   5       61.53       69.55      7.03 o 
  -5  -8   5        9.64        8.01      4.32 o 
  -4  -8   5     1409.94     1232.27     34.60 o 
  -3  -8   5     1191.74     1031.57     29.02 o 
  -2  -8   5     1365.80     1242.84     33.16 o 
  -1  -8   5      329.68      325.05      7.44 o 
   0  -8   5      593.19      575.43     16.00 o 
   1  -8   5      952.38      879.38     22.67 o 
   2  -8   5       25.52       24.44      5.48 o 
   3  -8   5      139.76      149.53      5.64 o 
   4  -8   5        3.65        4.03      3.89 o 
   5  -8   5      102.51      101.06      7.83 o 
  -5  -7   5      174.57      158.01      9.42 o 
  -4  -7   5       68.07       81.86      6.89 o 
  -3  -7   5      256.29      221.22      9.78 o 
  -2  -7   5      656.51      653.60     19.15 o 
  -1  -7   5      243.21      242.90     11.63 o 
   1  -7   5      569.12      552.81     15.19 o 
   2  -7   5     1152.90     1144.47     28.53 o 
   3  -7   5      606.04      570.98     11.60 o 
   4  -7   5       18.42       26.36      4.83 o 
   5  -7   5        0.02       -4.52      3.96 o 
  -6  -6   5        3.65        5.46      4.18 o 
  -5  -6   5       67.03       69.64      6.89 o 
  -4  -6   5      651.88      589.24     19.07 o 
  -2  -6   5     1045.73     1037.37     27.88 o 
  -1  -6   5      744.52      730.08     20.03 o 
   1  -6   5     1247.38     1254.47     30.75 o 
   2  -6   5       57.22       80.08      3.59 o 
   3  -6   5      267.56      374.63      8.89 o 
   4  -6   5       57.81       65.32      4.46 o 
   5  -6   5       32.15       29.63      4.99 o 
  -6  -5   5       14.45       20.90      5.10 o 
  -5  -5   5        1.32       -0.20      3.65 o 
  -4  -5   5       39.64       35.58      5.17 o 
  -3  -5   5        9.69       47.69      5.21 o 
  -2  -5   5       95.70       78.71      2.76 o 
  -1  -5   5      166.73      161.52      6.60 o 
   1  -5   5     1290.09     1330.49     32.34 o 
   2  -5   5      320.86      491.49      9.86 o 
   3  -5   5       18.83       34.45      2.84 o 
   4  -5   5       17.80       18.13      2.80 o 
   5  -5   5        5.32        9.86      2.83 o 
  -6  -4   5        6.78        7.41      4.23 o 
  -5  -4   5       47.56       44.98      5.68 o 
  -4  -4   5      326.28      297.57     11.93 o 
  -3  -4   5     1656.32     1580.69     41.06 o 
  -2  -4   5     1323.39     1677.87     42.41 o 
  -1  -4   5      612.42      684.16     18.46 o 
   0  -4   5     1835.16     1991.38     48.45 o 
   1  -4   5     6665.41     6822.22    155.90 o 
   2  -4   5     2209.40     2397.90     40.50 o 
   3  -4   5      287.61      366.43      8.31 o 
   4  -4   5     1701.58     1668.70     34.26 o 
   5  -4   5      221.63      245.89      6.05 o 
  -6  -3   5       68.55       59.39      6.80 o 
  -5  -3   5      167.48      141.13      8.57 o 
  -4  -3   5      547.60      559.72     18.01 o 
  -3  -3   5       12.72       11.66      3.49 o 
  -2  -3   5     5524.18     5760.88    137.91 o 
  -1  -3   5     6792.38     7306.44    173.45 o 
   0  -3   5     2042.33     1949.42     47.22 o 
   1  -3   5      745.93      705.61     12.93 o 
   2  -3   5     3146.39     3172.28     53.01 o 
   3  -3   5     1534.45     1609.04     28.21 o 
   4  -3   5      747.83      759.50     12.33 o 
   5  -3   5        0.02        2.71      2.21 o 
   6  -3   5       24.89       30.41      5.66 o 
  -6  -2   5      404.00      372.34     15.28 o 
  -5  -2   5        7.02        6.47      3.96 o 
  -4  -2   5        2.21        1.86      3.24 o 
  -3  -2   5       63.71       54.29      4.81 o 
  -2  -2   5      347.40      291.13      9.80 o 
  -1  -2   5      482.42      464.06     12.93 o 
   0  -2   5     1823.38     2047.47     34.40 o 
   1  -2   5     2381.24     2470.80     41.33 o 
   2  -2   5      412.38      498.09      9.85 o 
   3  -2   5      142.97      167.89      4.07 o 
   4  -2   5        3.39        6.29      1.83 o 
   5  -2   5       62.10       68.54      3.48 o 
   6  -2   5        3.13        5.61      3.35 o 
  -6  -1   5       22.26       24.14      3.73 o 
  -5  -1   5       10.78        8.12      3.89 o 
  -4  -1   5      362.91      344.52     12.76 o 
  -3  -1   5      246.50      239.03      9.42 o 
  -2  -1   5      468.32      459.07      8.70 o 
  -1  -1   5      513.74      604.51     10.94 o 
   0  -1   5      123.02      114.72      3.22 o 
   1  -1   5     2354.76     2352.44     54.87 o 
   2  -1   5      394.94      438.86      7.17 o 
   3  -1   5       41.48       53.73      2.41 o 
   4  -1   5      284.97      290.60      6.07 o 
   5  -1   5      404.41      415.50      8.23 o 
   6  -1   5       30.19       38.21      4.22 o 
  -6   0   5       10.35        7.72      3.04 o 
  -5   0   5       13.81       15.46      4.21 o 
  -4   0   5     1013.15     1009.53     28.37 o 
  -3   0   5     1071.03     1049.41     18.42 o 
  -2   0   5        8.71       14.53      1.10 o 
  -1   0   5       35.66       36.29      3.85 o 
   0   0   5     2810.07     3078.87     62.85 o 
   1   0   5     1980.07     1823.50     30.76 o 
   2   0   5      815.69      856.00     12.57 o 
   3   0   5       36.93       47.61      2.29 o 
   4   0   5      141.72      135.95      4.06 o 
   5   0   5       11.12       28.47      3.48 o 
   6   0   5       43.02       48.23      4.50 o 
  -6   1   5       29.90       30.12      4.55 o 
  -5   1   5     1027.18      957.95     28.40 o 
  -4   1   5      554.15      491.14     16.13 o 
  -3   1   5      365.89      405.25      6.52 o 
  -2   1   5      454.73      441.84      6.76 o 
  -1   1   5       53.11       43.58      1.77 o 
   0   1   5     7867.27     7980.07    107.26 o 
   1   1   5      248.57      258.75      5.57 o 
   2   1   5      839.46      919.63     13.41 o 
   3   1   5      337.16      320.19      5.94 o 
   4   1   5      784.41      789.38     12.70 o 
   5   1   5      706.08      699.32     12.06 o 
   6   1   5       34.44       35.54      4.19 o 
  -6   2   5        0.26        2.30      2.67 o 
  -5   2   5      569.14      561.42     18.98 o 
  -4   2   5      366.07      382.30      8.92 o 
  -3   2   5       93.23       86.74      3.35 o 
  -2   2   5     1937.07     1915.72     26.09 o 
  -1   2   5     1620.30     1687.95     22.91 o 
   0   2   5       24.93       22.96      1.00 o 
   1   2   5      118.36      140.84     10.18 o 
   2   2   5      626.40      590.50      9.05 o 
   3   2   5      183.47      177.61      5.01 o 
   4   2   5       17.24       22.22      2.67 o 
   5   2   5      140.15      167.70      4.97 o 
   6   2   5       58.04       77.22      5.14 o 
  -6   3   5       16.18       15.76      3.39 o 
  -5   3   5       60.36       62.92      7.42 o 
  -4   3   5     2167.03     2196.14     44.87 o 
  -3   3   5      306.44      306.22      5.50 o 
  -2   3   5      317.28      338.93      5.63 o 
  -1   3   5     8124.96     8290.13    139.96 o 
   0   3   5     2477.04     2510.55     36.93 o 
   1   3   5     2153.34     1996.77     23.66 o 
   2   3   5      298.65      294.55      4.49 o 
   3   3   5       74.45      112.85      3.36 o 
   4   3   5      213.79      192.94      4.91 o 
   5   3   5      792.57      801.77     13.50 o 
   6   3   5       54.93       55.43      6.62 o 
  -6   4   5       80.57       76.62      7.54 o 
  -5   4   5      368.22      398.85     22.51 o 
  -4   4   5        0.01       -1.44      2.41 o 
  -3   4   5      542.57      544.47      8.70 o 
  -2   4   5     2361.39     2501.77     44.76 o 
  -1   4   5     1654.84     1628.87     22.30 o 
   0   4   5     2593.77     2795.65     32.23 o 
   1   4   5     1307.77     1250.91     14.94 o 
   2   4   5       68.20       93.65      2.67 o 
   3   4   5      575.97      610.10      9.75 o 
   4   4   5      248.74      244.41      6.35 o 
   5   4   5      124.14      135.31      4.62 o 
   6   4   5      334.63      316.94      9.34 o 
  -6   5   5       13.22       10.45      4.39 o 
  -5   5   5      352.91      336.38     25.31 o 
  -4   5   5     1397.28     1433.69     21.01 o 
  -3   5   5      223.03      236.69      4.88 o 
  -2   5   5      593.49      630.69     12.46 o 
  -1   5   5        3.37       10.83      1.18 o 
   0   5   5     2378.64     2375.82     27.51 o 
   1   5   5      512.43      535.04      6.95 o 
   2   5   5       74.02       82.47      2.27 o 
   3   5   5       32.35       33.28      1.79 o 
   4   5   5     2238.58     2230.57     27.39 o 
   5   5   5      133.79      143.37      4.78 o 
   6   5   5       54.67       73.46      5.03 o 
  -6   6   5        3.58        4.41      4.01 o 
  -5   6   5      215.19      231.63     10.92 o 
  -4   6   5      106.27      113.52      3.67 o 
  -3   6   5      427.11      418.59      7.32 o 
  -2   6   5      941.28      970.48     16.70 o 
  -1   6   5      174.05      175.07      4.37 o 
   0   6   5      291.80      309.37      4.25 o 
   1   6   5       10.62       11.40      1.17 o 
   2   6   5       44.55       39.10      1.62 o 
   3   6   5      365.64      329.24     14.99 o 
   4   6   5       77.40       90.14      5.44 o 
   6   6   5      159.48      185.92      7.13 o 
  -6   7   5        4.26       19.69      5.08 o 
  -5   7   5        0.03       12.71      2.80 o 
  -4   7   5      735.16      705.15     15.29 o 
  -3   7   5      456.99      472.99      6.92 o 
  -2   7   5      349.86      445.51      8.97 o 
  -1   7   5     3525.67     3570.66     80.87 o 
   0   7   5      431.51      501.64      8.90 o 
   1   7   5     4140.46     4220.33     48.53 o 
   3   7   5       79.49      123.28      5.46 o 
   4   7   5      345.60      405.51      7.91 o 
   5   7   5      194.42      199.68      6.86 o 
   6   7   5      257.42      289.31      9.06 o 
  -6   8   5      160.72      164.74     10.16 o 
  -5   8   5      523.71      545.76     18.92 o 
  -4   8   5       27.24       27.63      3.02 o 
  -3   8   5      283.00      319.86      7.59 o 
  -2   8   5       77.16      142.81      4.49 o 
  -1   8   5     1916.64     1909.10     31.87 o 
   0   8   5      198.93      230.62      3.46 o 
   1   8   5      994.23     1116.55     13.59 o 
   2   8   5       34.05       30.97      1.86 o 
   3   8   5      553.72      663.10      9.20 o 
   4   8   5      464.48      489.67     10.08 o 
   5   8   5       33.34       32.85      3.66 o 
   6   8   5        0.14        4.95      3.16 o 
  -5   9   5        2.23        8.32      3.69 o 
  -4   9   5        0.83        3.76      3.24 o 
  -3   9   5      240.20      259.58      9.60 o 
  -1   9   5      726.75      793.04     14.47 o 
   0   9   5     2385.33     2812.18     37.86 o 
   1   9   5     2823.45     3327.67     38.57 o 
   2   9   5     1284.62     1448.13     15.86 o 
   3   9   5      835.98      809.26     10.92 o 
   4   9   5        4.50       10.83      4.31 o 
   5   9   5       16.13       13.11      3.11 o 
   6   9   5      126.21      150.03      6.70 o 
  -5  10   5       92.02      102.76      7.50 o 
  -4  10   5       40.07       53.86      5.35 o 
  -3  10   5       92.07      104.19      6.62 o 
  -2  10   5       40.89       24.57      3.07 o 
  -1  10   5       17.22       27.47      2.38 o 
   0  10   5      279.21      302.53     13.73 o 
   1  10   5      258.92      326.68      5.67 o 
   2  10   5       36.71       37.34      1.76 o 
   4  10   5      577.51      569.19     12.77 o 
   5  10   5      245.06      240.55      7.67 o 
   6  10   5       32.18       39.53      4.46 o 
  -5  11   5       94.70      132.63      8.44 o 
  -4  11   5      156.72      157.27      8.28 o 
  -3  11   5       26.76       21.84      4.21 o 
  -2  11   5        0.24       -1.42      1.89 o 
  -1  11   5      381.69      373.44      8.33 o 
   0  11   5       84.15       75.59      3.47 o 
   1  11   5      534.53      558.12      8.78 o 
   2  11   5      515.28      508.25      7.27 o 
   3  11   5      141.06      138.41      3.90 o 
   4  11   5       36.76       43.19      4.33 o 
   5  11   5       91.49       87.39      5.09 o 
   6  11   5        9.82        5.66      3.30 o 
  -5  12   5      228.15      206.79     10.29 o 
  -4  12   5      224.26      221.51     10.07 o 
  -3  12   5      137.55      135.43      7.54 o 
  -2  12   5      116.76      113.94      4.82 o 
  -1  12   5      875.94      870.85     16.36 o 
   0  12   5      241.17      203.14      5.55 o 
   1  12   5       87.12       87.74      2.91 o 
   2  12   5      214.37      225.00      4.99 o 
   3  12   5      908.64      892.34     17.79 o 
   4  12   5      669.17      644.54     14.30 o 
   5  12   5      248.73      256.20      8.28 o 
  -5  13   5       47.12       50.44      6.38 o 
  -4  13   5       47.15       52.63      5.93 o 
  -3  13   5        6.14       21.21      4.25 o 
  -2  13   5     1327.52     1178.99     21.77 o 
  -1  13   5      405.77      430.70      9.64 o 
   0  13   5      106.33      100.42      4.21 o 
   1  13   5      157.14      157.41      3.85 o 
   2  13   5      313.45      320.03      5.38 o 
   3  13   5      633.17      603.44     13.17 o 
   4  13   5       33.65       35.89      9.59 o 
   5  13   5        2.06        5.29      3.08 o 
  -4  14   5      155.46      162.55      9.31 o 
  -3  14   5      154.14      139.08      8.10 o 
  -2  14   5      150.81       97.74      6.76 o 
  -1  14   5       42.44       53.05      3.72 o 
   0  14   5       15.18       13.49      2.50 o 
   1  14   5       99.71       90.98      3.16 o 
   2  14   5        2.14        1.69      1.71 o 
   3  14   5       62.95       62.31      4.22 o 
   4  14   5       39.75       40.25      4.60 o 
   5  14   5       26.74       32.32      4.98 o 
  -4  15   5        0.07       -2.28      4.05 o 
  -3  15   5      119.57      107.79      7.74 o 
  -2  15   5       29.06       21.35      4.48 o 
  -1  15   5      435.93      420.60      9.92 o 
   0  15   5       10.66       12.14      2.64 o 
   1  15   5       34.53       41.01      3.16 o 
   2  15   5        8.89        5.89      1.89 o 
   3  15   5      410.52      354.37      9.37 o 
   4  15   5       35.36       33.19      4.11 o 
   5  15   5      131.87      134.76      6.52 o 
  -4  16   5      156.64      141.47      9.13 o 
  -3  16   5       85.52       77.67      6.80 o 
  -2  16   5        0.07        1.03      3.69 o 
  -1  16   5      226.80      218.09      6.83 o 
   0  16   5      616.88      598.19     12.61 o 
   1  16   5     1180.09     1186.04     21.63 o 
   2  16   5        4.74        8.31      2.59 o 
   3  16   5      525.66      525.76     12.48 o 
   4  16   5       58.37       62.49      4.92 o 
  -3  17   5      700.96      699.47     21.86 o 
  -2  17   5      460.02      456.63     15.84 o 
  -1  17   5      362.60      343.47     12.78 o 
   0  17   5       93.43       99.43      7.02 o 
   1  17   5      192.87      182.77      6.07 o 
   2  17   5     1851.54     1810.59     48.74 o 
   3  17   5      136.65      139.78      6.12 o 
   4  17   5        0.03       -4.55      3.03 o 
  -3  18   5      381.28      393.17     15.40 o 
  -2  18   5       64.32       71.09      7.00 o 
  -1  18   5       28.11       25.69      4.97 o 
   0  18   5        0.45        1.30      3.54 o 
   1  18   5       63.41       77.41      4.42 o 
   2  18   5       41.45       46.81      6.78 o 
   3  18   5       54.59       59.66      7.38 o 
   4  18   5       60.16       70.72      5.45 o 
  -2  19   5      138.49      131.96      8.97 o 
  -1  19   5      370.36      366.67     14.01 o 
   0  19   5        1.80       -1.19      3.76 o 
   1  19   5       14.07       17.97      4.59 o 
   2  19   5       11.43        8.41      5.35 o 
   3  19   5      133.30      160.51     10.63 o 
  -2  20   5      226.38      197.59     11.05 o 
  -1  20   5       18.13       17.68      5.24 o 
   0  20   5       29.80       41.67      5.82 o 
   2  20   5      259.67      272.96     13.72 o 
   0  21   5       41.52       57.67      6.76 o 
  -1 -16   6      135.49      177.63     10.94 o 
   0 -16   6        4.33        9.60      5.62 o 
   1 -16   6      317.33      279.96     12.64 o 
  -2 -15   6       14.89       22.94      5.97 o 
  -1 -15   6       46.68       60.04      7.27 o 
   0 -15   6       12.79       16.58      6.67 o 
   1 -15   6       31.74       29.02      5.50 o 
   2 -15   6       12.23       13.61      5.08 o 
  -3 -14   6      107.36       98.10      8.48 o 
  -2 -14   6       38.84       47.62      6.58 o 
  -1 -14   6      117.91      125.22      9.04 o 
   0 -14   6      269.33      285.80      8.47 o 
   1 -14   6       74.40       74.11      6.83 o 
   2 -14   6      211.03      200.77     10.67 o 
  -4 -13   6      358.22      304.94     13.90 o 
  -3 -13   6      366.77      341.21     14.34 o 
  -2 -13   6       56.62       55.25      6.49 o 
  -1 -13   6        9.76       19.00      5.15 o 
   0 -13   6      378.90      397.09     10.02 o 
   1 -13   6      620.04      620.23     19.29 o 
   2 -13   6      134.58      111.75      8.19 o 
   3 -13   6        7.46        6.85      4.79 o 
  -4 -12   6       74.85       71.09      7.54 o 
  -3 -12   6       87.61       89.33      7.68 o 
  -2 -12   6       16.57       18.93      4.88 o 
  -1 -12   6     1233.53     1295.33     35.62 o 
   0 -12   6      498.57      507.03     11.98 o 
   1 -12   6      121.21      102.31      7.43 o 
   2 -12   6       37.60       34.60      5.66 o 
   3 -12   6       46.21       35.96      5.91 o 
  -4 -11   6        0.30        2.22      4.41 o 
  -3 -11   6       76.35       72.37      6.94 o 
  -2 -11   6      441.45      391.56     14.32 o 
  -1 -11   6       20.31       12.96      2.67 o 
   0 -11   6      105.01      111.77      4.07 o 
   1 -11   6        2.53        4.01      3.33 o 
   2 -11   6      119.86      112.31      7.92 o 
   3 -11   6      219.49      191.28     10.14 o 
   4 -11   6       22.53       22.15      5.30 o 
  -5 -10   6      135.91      128.04      9.15 o 
  -4 -10   6        0.16        1.12      4.01 o 
  -3 -10   6        1.56       10.05      4.23 o 
  -2 -10   6      121.66       94.97      6.89 o 
  -1 -10   6       13.62       14.92      2.57 o 
   0 -10   6       44.49       55.55      4.79 o 
   1 -10   6      149.94      184.82      9.86 o 
   2 -10   6      340.41      327.67     12.64 o 
   3 -10   6      276.00      259.80     11.52 o 
   4 -10   6       24.26       20.86      5.37 o 
  -5  -9   6      102.88      104.73      8.35 o 
  -4  -9   6      531.13      431.19     15.98 o 
  -3  -9   6      320.40      276.56     11.57 o 
  -2  -9   6        5.67        4.07      3.63 o 
  -1  -9   6      941.89      891.27     16.75 o 
   0  -9   6       23.24       25.47      2.36 o 
   1  -9   6     1268.99     1237.94     22.25 o 
   2  -9   6      651.36      580.75     22.43 o 
   3  -9   6       82.93       72.01      6.69 o 
   4  -9   6      129.15       94.34      7.76 o 
  -5  -8   6      497.03      407.24     16.00 o 
  -4  -8   6      420.01      365.87     14.21 o 
  -3  -8   6      329.63      266.74     11.10 o 
  -2  -8   6        0.01        1.16      3.38 o 
  -1  -8   6       66.48       79.25      3.78 o 
   0  -8   6      441.37      448.32      9.71 o 
   1  -8   6       33.33       35.09      4.12 o 
   2  -8   6       41.73       49.19      4.61 o 
   3  -8   6     1258.76     1194.93     65.83 o 
   4  -8   6      499.38      452.92     15.93 o 
   5  -8   6       19.14       19.65      5.17 o 
  -5  -7   6      118.29       98.84      7.97 o 
  -4  -7   6        0.70        4.95      3.96 o 
  -3  -7   6      135.16      115.44      7.38 o 
  -2  -7   6     2129.26     2029.26     51.51 o 
  -1  -7   6      637.47      575.46     16.85 o 
   0  -7   6      263.41      274.08      6.73 o 
   1  -7   6      153.43      167.00      7.03 o 
   2  -7   6      994.26      835.97     21.93 o 
   3  -7   6      105.39       94.72      4.40 o 
   4  -7   6        0.77       -2.08      3.92 o 
   5  -7   6       82.97       86.58      7.52 o 
  -5  -6   6        9.04        8.73      4.48 o 
  -4  -6   6      627.73      590.11     19.22 o 
  -2  -6   6       30.98       24.88      2.11 o 
  -1  -6   6        0.00        0.67      2.57 o 
   0  -6   6      181.05      245.60      6.11 o 
   1  -6   6       31.41       31.28      3.58 o 
   2  -6   6        2.74        4.70      3.09 o 
   3  -6   6      260.28      255.28      6.74 o 
   4  -6   6       12.78       14.19      4.14 o 
   5  -6   6        5.56        6.96      4.39 o 
  -6  -5   6       91.59       83.98      7.74 o 
  -5  -5   6        2.16        2.04      3.85 o 
  -4  -5   6       24.07       30.68      4.90 o 
  -3  -5   6     1925.72     1833.78     47.35 o 
  -2  -5   6     1860.50     2033.00     68.66 o 
  -1  -5   6      103.91      130.97      6.11 o 
   0  -5   6      298.88      292.62      6.66 o 
   1  -5   6     1910.65     1943.02     46.46 o 
   2  -5   6      739.78      707.96     13.51 o 
   3  -5   6     2287.09     2196.26     37.88 o 
   5  -5   6      297.01      314.13      8.70 o 
  -6  -4   6        0.57        3.36      4.03 o 
  -5  -4   6        0.27        1.75      3.58 o 
  -3  -4   6      745.96      745.63     21.68 o 
  -2  -4   6        8.00       17.77      3.38 o 
  -1  -4   6      309.71      291.76      9.49 o 
   0  -4   6      653.07      735.49     13.56 o 
   1  -4   6      227.10      226.93      7.88 o 
   2  -4   6     2069.52     2028.09     34.71 o 
   3  -4   6      318.81      331.35      7.90 o 
   4  -4   6        8.42       10.14      3.95 o 
   5  -4   6       23.67       28.86      4.02 o 
  -6  -3   6       15.25       23.79      5.10 o 
  -5  -3   6       14.20       14.95      4.34 o 
  -4  -3   6       10.14        7.14      4.03 o 
  -3  -3   6       21.85       14.84      3.96 o 
  -2  -3   6     3934.66     4173.78     69.38 o 
  -1  -3   6      327.38      422.84     12.40 o 
   0  -3   6      543.95      591.82     11.12 o 
   1  -3   6      458.40      506.00      9.94 o 
   2  -3   6     4388.85     4264.71     70.86 o 
   3  -3   6     1422.56     1537.44     27.21 o 
   4  -3   6       80.65       88.76      4.89 o 
   5  -3   6       49.36       54.54      4.20 o 
   6  -3   6       67.14       82.06      7.50 o 
  -6  -2   6       13.43       17.48      4.70 o 
  -5  -2   6       74.44       70.53      6.80 o 
  -4  -2   6     1513.33     1314.94     35.80 o 
  -3  -2   6        0.15       -3.38      2.84 o 
  -2  -2   6      144.52      152.74      3.98 o 
  -1  -2   6       84.44      100.09      4.99 o 
   0  -2   6     7666.43     8312.12    211.31 o 
   2  -2   6       98.58      116.99      4.10 o 
   3  -2   6      711.70      750.01     16.13 o 
   4  -2   6      950.23      940.92     14.75 o 
   5  -2   6      111.20      124.52      5.60 o 
   6  -2   6       34.67       49.09      4.63 o 
  -6  -1   6      120.78      116.32      8.53 o 
  -5  -1   6      104.21      100.83      7.52 o 
  -4  -1   6       20.69       19.85      4.21 o 
  -3  -1   6       14.88       11.64      3.54 o 
  -2  -1   6      394.04      429.16     13.37 o 
  -1  -1   6      603.64      568.21     10.52 o 
   0  -1   6     3683.32     4090.58    127.77 o 
   1  -1   6        3.33        1.76      2.14 o 
   2  -1   6      630.08      563.93     13.94 o 
   3  -1   6      780.76      812.07     12.54 o 
   4  -1   6     1284.82     1262.35     19.00 o 
   5  -1   6       44.38       58.62      4.32 o 
   6  -1   6       28.54       23.45      6.02 o 
  -6   0   6        1.31        8.46      4.03 o 
  -5   0   6      122.25      108.13      7.65 o 
  -4   0   6        0.14        2.75      3.22 o 
  -3   0   6      432.80      471.91      7.27 o 
  -2   0   6      108.74      122.42      2.73 o 
  -1   0   6      336.59      320.29      6.46 o 
   0   0   6       46.89       63.36      2.42 o 
   1   0   6      804.37      781.70     14.14 o 
   2   0   6       55.47       95.07      3.33 o 
   3   0   6      402.91      454.24      7.77 o 
   4   0   6      144.30      157.90      4.35 o 
   5   0   6        0.03       -1.74      2.71 o 
   6   0   6       37.06       48.46      5.71 o 
  -6   1   6     1270.26     1258.74     57.03 o 
  -5   1   6      457.53      436.94     16.09 o 
  -4   1   6      319.99      314.40     12.15 o 
  -3   1   6      632.10      608.86      9.21 o 
  -2   1   6       23.04       28.04      2.60 o 
  -1   1   6      844.73      864.57     12.20 o 
   0   1   6     1512.33     1547.02     21.25 o 
   1   1   6     2096.91     2160.52     36.33 o 
   2   1   6      726.77      708.58     10.64 o 
   3   1   6      463.96      456.72      7.79 o 
   4   1   6        1.79        3.50      1.72 o 
   5   1   6       34.71       25.41      2.68 o 
   6   1   6        9.41       13.39      4.02 o 
  -6   2   6       86.58       84.37      5.16 o 
  -5   2   6      255.92      269.04     11.90 o 
  -4   2   6     3315.91     3273.94     81.70 o 
  -3   2   6      380.50      381.25      6.38 o 
  -2   2   6        2.73        8.66      3.16 o 
  -1   2   6       15.69       13.61      1.18 o 
   0   2   6      855.97      807.05      8.89 o 
   1   2   6      458.34      373.49     12.17 o 
   2   2   6       79.07       67.57      2.29 o 
   3   2   6        1.45        0.47      1.35 o 
   4   2   6       26.21       21.65      2.24 o 
   5   2   6      154.07      144.45      4.65 o 
   6   2   6       10.10        9.23      3.48 o 
  -6   3   6       34.24       35.76      4.03 o 
  -5   3   6       71.67       73.71      6.62 o 
  -4   3   6      533.25      480.81     10.25 o 
  -3   3   6      665.06      721.47     10.94 o 
  -2   3   6      276.86      239.30      4.43 o 
  -1   3   6      704.96      606.00      9.21 o 
   0   3   6      558.06      563.18      9.64 o 
   1   3   6       32.29       35.62      1.35 o 
   2   3   6        0.33       -0.24      0.94 o 
   3   3   6       52.18       58.62      2.99 o 
   4   3   6      835.69      805.72     12.98 o 
   5   3   6        8.91       17.59      4.86 o 
   6   3   6       25.48       31.39      4.22 o 
  -6   4   6       23.94       25.22      5.28 o 
  -5   4   6      196.01      194.25     15.80 o 
  -4   4   6      129.44      139.24      4.90 o 
  -3   4   6     2486.21     2579.48     35.30 o 
  -2   4   6     1187.40     1208.86     17.13 o 
  -1   4   6     2605.88     2659.69     35.86 o 
   0   4   6        0.06        1.60      0.80 o 
   1   4   6        1.82        2.79      0.92 o 
   2   4   6        0.13       -0.08      0.91 o 
   3   4   6       55.23       54.40      2.19 o 
   4   4   6      545.72      526.71      7.95 o 
   5   4   6       78.23       76.09      5.52 o 
   6   4   6      233.75      241.94      8.31 o 
  -6   5   6        0.30        5.26      3.92 o 
  -5   5   6      338.34      334.19     12.71 o 
  -4   5   6     1366.27     1362.68     57.49 o 
  -3   5   6      381.21      390.75      6.85 o 
  -2   5   6      245.29      262.56      4.93 o 
  -1   5   6     4309.93     4564.80     60.87 o 
   0   5   6       29.84       26.97      1.16 o 
   1   5   6       33.60       37.73      1.54 o 
   2   5   6        6.56        8.29      1.63 o 
   3   5   6       88.90       61.83      2.34 o 
   4   5   6      559.79      567.30      8.41 o 
   5   5   6      299.89      317.12      7.14 o 
   6   5   6       10.06        3.33      4.72 o 
  -6   6   6      143.98      136.26      9.24 o 
  -5   6   6       26.28       26.90      4.90 o 
  -4   6   6      280.46      273.71     13.92 o 
  -3   6   6      193.82      207.13      4.68 o 
  -2   6   6     3152.23     3289.94     44.55 o 
  -1   6   6      192.39      197.37      3.70 o 
   0   6   6      390.87      401.48      5.39 o 
   1   6   6      516.18      629.17      8.10 o 
   2   6   6      865.47      865.13     11.11 o 
   3   6   6      551.02      477.40     21.06 o 
   4   6   6      503.59      493.74      7.61 o 
   5   6   6      287.32      291.73      6.82 o 
   6   6   6       25.05       27.79      6.04 o 
  -6   7   6       75.35       80.96      7.85 o 
  -5   7   6      313.69      280.70     12.22 o 
  -4   7   6      205.85      201.68      8.66 o 
  -3   7   6       27.49       33.69      2.25 o 
  -2   7   6      207.40      228.25      4.71 o 
  -1   7   6      707.70      375.65     10.76 o 
   0   7   6     1220.84     1460.95     17.32 o 
   2   7   6      943.17      956.15     10.79 o 
   3   7   6     1808.40     1809.71     22.29 o 
   4   7   6       55.52       64.80      2.71 o 
   5   7   6        1.13        4.06      2.23 o 
   6   7   6       42.67       63.96     12.27 o 
  -6   8   6        7.36       14.90      4.88 o 
  -5   8   6      126.47      159.85      6.12 o 
  -4   8   6        9.33        9.20      2.44 o 
  -3   8   6        1.30        3.21      1.94 o 
  -2   8   6        0.08        3.33      1.78 o 
  -1   8   6      898.64      974.84    138.46 o 
   0   8   6       39.21       41.98      1.50 o 
   1   8   6       91.53      187.76      3.97 o 
   2   8   6     4650.08     4844.95     50.34 o 
   3   8   6       97.81      118.08      3.35 o 
   4   8   6      185.15      193.58      5.09 o 
   5   8   6        3.65       12.49      6.89 o 
   6   8   6      662.06      706.08     16.17 o 
  -5   9   6      365.05      376.34     12.09 o 
  -4   9   6       69.09       82.17      6.18 o 
  -3   9   6        6.68        7.81      2.25 o 
  -2   9   6      363.52      400.65      8.68 o 
  -1   9   6      778.49      789.57     14.47 o 
   0   9   6      336.35      343.57      6.80 o 
   1   9   6      839.09      883.89     11.07 o 
   3   9   6     3343.56     3289.63     39.35 o 
   4   9   6      717.82      696.11     11.93 o 
   5   9   6      149.60      143.73      5.98 o 
   6   9   6       26.43       38.37      4.26 o 
  -5  10   6        0.04        0.31      3.80 o 
  -4  10   6        0.22        0.74      3.47 o 
  -3  10   6      159.91      156.61      5.40 o 
  -2  10   6     1474.10     1513.06     26.34 o 
  -1  10   6      124.73       95.55      4.10 o 
   0  10   6       63.98       74.46      2.33 o 
   1  10   6       16.48       26.75      1.42 o 
   2  10   6      258.57      265.60      5.91 o 
   3  10   6     1310.13     1282.42     16.42 o 
   4  10   6       12.68       20.87      3.09 o 
   5  10   6      221.22      235.93      7.55 o 
   6  10   6        4.43        9.75      3.43 o 
  -5  11   6        1.97        2.33      4.05 o 
  -4  11   6        3.53        1.03      3.38 o 
  -3  11   6      792.46      753.87     14.96 o 
  -1  11   6      579.57      571.63     11.40 o 
   0  11   6     1121.28     1232.07     21.58 o 
   1  11   6       16.76       35.07      1.91 o 
   2  11   6       35.84       32.16      1.78 o 
   3  11   6     1414.85     1360.54     17.12 o 
   4  11   6     1158.19     1112.33     21.81 o 
   5  11   6     1366.76     1354.49     26.52 o 
   6  11   6        0.69        1.12      3.20 o 
  -5  12   6      107.03      114.57      8.06 o 
  -4  12   6       97.11       91.90      7.05 o 
  -3  12   6      214.41      249.44     10.03 o 
  -2  12   6       28.77       19.76      2.74 o 
  -1  12   6        0.16        2.33      1.96 o 
   0  12   6      253.54      255.79      6.45 o 
   1  12   6     1152.14     1228.78     17.63 o 
   2  12   6      353.57      355.33      5.69 o 
   3  12   6       29.10       32.08      3.21 o 
   4  12   6      203.50      182.72      6.51 o 
   5  12   6       33.55       39.47      4.11 o 
  -5  13   6      380.99      415.79     15.28 o 
  -4  13   6      436.46      468.83     15.87 o 
  -3  13   6      519.68      439.38     14.63 o 
  -2  13   6      193.94      196.43      6.25 o 
  -1  13   6      100.82      120.77      4.85 o 
   0  13   6      221.26      213.41      5.96 o 
   1  13   6        0.05        1.12      1.37 o 
   2  13   6      112.39      102.08      3.01 o 
   3  13   6        0.03       -0.89      2.98 o 
   4  13   6       18.58       30.26      3.53 o 
   5  13   6      246.29      247.93      8.26 o 
  -4  14   6       14.04       21.42      4.92 o 
  -3  14   6       96.66       87.58      6.85 o 
  -2  14   6        1.23        3.41      2.55 o 
  -1  14   6     1508.90     1447.01     25.88 o 
   0  14   6      120.96      124.47      5.49 o 
   1  14   6      215.43      213.58      5.81 o 
   2  14   6      254.22      251.71      4.73 o 
   3  14   6      701.66      712.53     15.15 o 
   4  14   6      390.10      363.49      9.86 o 
   5  14   6        2.12        0.53      2.97 o 
  -4  15   6       11.99       12.55      4.74 o 
  -3  15   6      733.85      726.79     21.66 o 
  -2  15   6      181.06      164.67      6.08 o 
  -1  15   6      192.17      191.03      6.23 o 
   0  15   6        8.25        9.16      2.52 o 
   1  15   6     1022.83      939.78     17.54 o 
   2  15   6      503.32      476.47      7.41 o 
   3  15   6        0.35        0.26      2.55 o 
   4  15   6       38.42       36.44      3.97 o 
   5  15   6        1.48        1.03      3.13 o 
  -4  16   6        7.64        5.62      4.65 o 
  -3  16   6        0.94        1.30      4.18 o 
  -2  16   6      504.15      468.76     15.69 o 
  -1  16   6      238.77      241.07      8.00 o 
   0  16   6      608.05      615.10     12.86 o 
   1  16   6       57.24       74.30      4.35 o 
   2  16   6        0.20        2.96      1.88 o 
   3  16   6        4.80        0.53      2.71 o 
   4  16   6       22.68       25.45      5.12 o 
  -3  17   6      424.18      392.70     14.90 o 
  -2  17   6        0.39       -4.14      3.60 o 
  -1  17   6      195.53      181.65      6.38 o 
   0  17   6        3.51        4.07      2.60 o 
   1  17   6     1071.09     1063.47     19.91 o 
   2  17   6      444.45      425.55     15.93 o 
   3  17   6       73.21       81.37      5.01 o 
   4  17   6       39.71       37.22      4.37 o 
  -3  18   6        2.08       -3.45      4.34 o 
  -2  18   6      232.89      224.13     10.83 o 
  -1  18   6      375.93      370.77     13.63 o 
   0  18   6        8.07        6.27      2.74 o 
   1  18   6       24.91       34.58      3.40 o 
   2  18   6       68.14       68.30      7.50 o 
   3  18   6      376.27      370.26     15.33 o 
   4  18   6        2.08        4.32      3.49 o 
  -2  19   6       21.49       27.21      5.80 o 
  -1  19   6       50.99       50.84      6.13 o 
   0  19   6       99.25      109.92      7.76 o 
   1  19   6      118.36      141.35     10.00 o 
   2  19   6        6.85       15.35      5.57 o 
   3  19   6       65.55       78.70      8.37 o 
  -2  20   6        0.24        1.01      4.68 o 
  -1  20   6       56.34       50.73      6.40 o 
   0  20   6       57.17       59.97      6.36 o 
   1  20   6       48.35       64.51      6.33 o 
   2  20   6       19.31       43.48      7.12 o 
   3  20   6      530.09      594.77     21.73 o 
  -1  21   6       87.99       95.64      8.30 o 
   0  21   6      189.85      192.69     10.36 o 
   2  21   6       46.07       57.40      8.21 o 
  -2 -15   7       35.46       45.65      6.89 o 
  -1 -15   7       86.46      104.90      8.57 o 
   0 -15   7      452.55      536.50     19.18 o 
   1 -15   7        9.22       -1.75      4.41 o 
  -3 -14   7       92.35       99.29      8.95 o 
  -2 -14   7      117.87      119.54      8.84 o 
  -1 -14   7        0.01       10.11      4.95 o 
   0 -14   7       92.77      104.81      6.98 o 
   1 -14   7       25.26       25.00      5.35 o 
   2 -14   7        3.48        3.09      4.56 o 
  -3 -13   7        0.28       -0.78      4.72 o 
  -2 -13   7       88.03       91.46      7.65 o 
  -1 -13   7      243.03      244.56     11.39 o 
   0 -13   7      127.02      146.53      9.70 o 
   1 -13   7        2.75       -5.67      3.78 o 
   2 -13   7        0.27       -4.34      3.74 o 
   3 -13   7      127.16      111.15      8.84 o 
  -4 -12   7      528.01      482.90     18.19 o 
  -3 -12   7      138.94      151.74      9.44 o 
  -2 -12   7      735.85      733.44     22.87 o 
  -1 -12   7        0.04        2.66      4.07 o 
   0 -12   7      316.42      345.48      7.37 o 
   1 -12   7        0.08       -3.65      3.85 o 
   2 -12   7      518.49      462.16     16.38 o 
   3 -12   7       18.06       16.89      5.06 o 
  -4 -11   7      256.90      230.24     11.73 o 
  -3 -11   7       57.70       69.46      7.07 o 
  -2 -11   7        5.74        2.57      3.98 o 
  -1 -11   7       26.90       32.63      5.12 o 
   0 -11   7      702.00      750.63     12.44 o 
   1 -11   7       12.12       14.79      4.79 o 
   2 -11   7        0.00        0.25      3.89 o 
   3 -11   7      156.00      126.25      8.88 o 
   4 -11   7      176.50      167.45     10.23 o 
  -4 -10   7       38.63       30.21      5.68 o 
  -3 -10   7       84.05       76.42      7.14 o 
  -2 -10   7      338.75      312.57     12.29 o 
  -1 -10   7       85.36       84.94      4.27 o 
   0 -10   7       29.65       42.41      2.87 o 
   1 -10   7        3.62        1.50      2.60 o 
   2 -10   7       20.03       21.66      5.01 o 
   3 -10   7       17.68       17.50      5.01 o 
   4 -10   7       13.62        5.15      4.79 o 
  -5  -9   7        6.83        8.32      4.70 o 
  -4  -9   7        0.33        2.53      4.12 o 
  -3  -9   7       67.48       76.11      6.80 o 
  -2  -9   7      105.48       87.63      6.69 o 
  -1  -9   7        0.72        1.07      2.23 o 
   0  -9   7       78.82       99.47      4.67 o 
   1  -9   7     3065.40     2862.95     68.16 o 
   2  -9   7       45.53       52.30      5.15 o 
   3  -9   7       33.97       28.93      5.30 o 
   4  -9   7      471.74      433.85     16.16 o 
  -5  -8   7       72.88       63.42      7.14 o 
  -4  -8   7        0.74        3.54      4.01 o 
  -3  -8   7      590.91      519.49     17.25 o 
  -2  -8   7       44.29       55.59      5.50 o 
  -1  -8   7      327.78      279.47     10.45 o 
   0  -8   7        8.46       10.59      2.57 o 
   1  -8   7      353.41      393.64     12.51 o 
   2  -8   7     1539.16     1542.74     38.31 o 
   3  -8   7      116.63      120.39      7.36 o 
   4  -8   7        2.39       -2.89      4.16 o 
   5  -8   7        4.13       -3.27      4.30 o 
  -5  -7   7       19.02       15.31      4.92 o 
  -4  -7   7      179.07      183.56      9.73 o 
  -3  -7   7       60.45       74.25      6.49 o 
  -2  -7   7       83.44       81.92      6.24 o 
  -1  -7   7        0.79        2.15      3.00 o 
   0  -7   7     1930.26     1961.16     34.13 o 
   1  -7   7      940.88      864.64     22.87 o 
   2  -7   7      200.09      195.15      8.19 o 
   3  -7   7       36.39       40.39      3.40 o 
   4  -7   7      264.79      219.81     10.49 o 
   5  -7   7      184.44      189.36     10.29 o 
  -5  -6   7      245.13      198.33     10.54 o 
  -4  -6   7       35.77       28.89      5.01 o 
  -3  -6   7      105.02      107.81      7.25 o 
  -2  -6   7       99.85       87.11      6.27 o 
  -1  -6   7      376.05      343.07     11.32 o 
   0  -6   7      316.76      389.11      8.54 o 
   1  -6   7      227.90      193.94      7.74 o 
   2  -6   7      961.98      909.15     23.79 o 
   3  -6   7       26.74       26.57      2.96 o 
   4  -6   7       38.52       42.13      3.65 o 
   5  -6   7       60.69       67.87      7.03 o 
  -4  -5   7       55.05       53.39      5.93 o 
  -3  -5   7     4414.64     4224.19    103.58 o 
  -2  -5   7      250.83      295.58      6.73 o 
  -1  -5   7        0.48       -0.04      2.44 o 
   0  -5   7       10.21        9.77      2.05 o 
   1  -5   7       78.68       71.29      5.10 o 
   2  -5   7     1195.10     1123.89     20.43 o 
   3  -5   7      486.93      484.63     10.54 o 
   4  -5   7       13.49       11.23      2.91 o 
   5  -5   7      360.74      331.25     12.98 o 
  -6  -4   7        0.42        1.63      3.98 o 
  -5  -4   7       76.45       75.86      7.05 o 
  -4  -4   7      303.93      274.30     11.70 o 
  -3  -4   7      225.31      214.53      9.67 o 
  -2  -4   7     3198.93     3197.45     53.68 o 
  -1  -4   7      850.28      891.13     23.61 o 
   0  -4   7      159.63      214.49      5.46 o 
   1  -4   7      232.14      265.84      9.04 o 
   2  -4   7      180.84      209.34      5.74 o 
   3  -4   7      642.24      619.63     12.68 o 
   4  -4   7      748.71      722.52     14.78 o 
   5  -4   7        7.89       12.84      4.86 o 
  -6  -3   7      129.96      133.95      9.17 o 
  -5  -3   7        3.46        6.00      4.03 o 
  -4  -3   7     1172.59     1128.64     31.80 o 
  -2  -3   7      286.26      256.94      5.89 o 
  -1  -3   7       65.39       53.88      4.23 o 
   0  -3   7      489.79      490.51      9.64 o 
   1  -3   7      419.61      459.25     13.16 o 
   2  -3   7      378.67      366.78      9.83 o 
   3  -3   7      269.97      295.66      7.48 o 
   4  -3   7       40.84       45.18      3.68 o 
   5  -3   7       14.95       18.95      6.02 o 
  -6  -2   7       77.77       89.96      7.74 o 
  -5  -2   7       24.45       29.29      5.08 o 
  -4  -2   7        1.41       -0.60      3.42 o 
  -3  -2   7       14.50        7.68      3.54 o 
  -2  -2   7       26.31       25.58      2.02 o 
  -1  -2   7     1210.71     1359.30     23.56 o 
   0  -2   7       66.57      109.98      5.82 o 
   1  -2   7     1048.92     1120.14     19.92 o 
   2  -2   7        6.15       22.52      3.21 o 
   3  -2   7     1097.36     1084.74     20.08 o 
   4  -2   7      195.48      201.43      6.46 o 
   5  -2   7       23.78       34.09      3.80 o 
   6  -2   7        0.17        0.45      5.01 o 
  -6  -1   7        2.34        7.54      4.18 o 
  -5  -1   7      105.71       92.87      7.47 o 
  -4  -1   7      413.69      397.51     14.43 o 
  -3  -1   7      278.69      243.40      9.85 o 
  -2  -1   7      117.77      101.88      3.42 o 
  -1  -1   7      204.40      243.51      5.51 o 
   0  -1   7     2419.76     2589.55     76.45 o 
   1  -1   7     3399.77     3530.13     58.78 o 
   2  -1   7      208.64      155.74      4.72 o 
   3  -1   7      470.13      475.04     10.25 o 
   4  -1   7      143.69      144.95      5.91 o 
   5  -1   7      167.65      184.98      6.66 o 
   6  -1   7       89.14       97.68      5.79 o 
  -6   0   7      327.95      305.50     13.87 o 
  -5   0   7      215.18      188.24      9.94 o 
  -4   0   7      524.32      499.53     16.76 o 
  -3   0   7       79.86       87.95      3.80 o 
  -2   0   7      525.51      537.73     22.50 o 
  -1   0   7     5176.48     5470.06     90.30 o 
   0   0   7      290.37      256.91      6.99 o 
   1   0   7        0.68        0.96      1.58 o 
   2   0   7      388.85      394.70      8.45 o 
   3   0   7      536.29      535.90      8.89 o 
   4   0   7       63.78       86.40      3.41 o 
   5   0   7       63.55       69.60      4.66 o 
   6   0   7        1.26        8.80      3.50 o 
  -6   1   7      939.82      846.06     27.41 o 
  -5   1   7        3.51        8.88      4.01 o 
  -4   1   7        0.25        2.13      3.42 o 
  -3   1   7      904.28      910.96     17.91 o 
  -2   1   7      732.70      768.32     11.20 o 
  -1   1   7       76.44       59.32      2.17 o 
   0   1   7      745.64      743.53     12.81 o 
   1   1   7       45.49       47.38      2.46 o 
   2   1   7       29.71       63.48      2.38 o 
   3   1   7      149.00      146.45      3.72 o 
   4   1   7      214.05      179.01      4.65 o 
   5   1   7       57.94       64.02      4.49 o 
   6   1   7       77.00       89.14      6.50 o 
  -6   2   7       43.07       50.55      4.49 o 
  -5   2   7      165.82      156.40      9.09 o 
  -4   2   7      188.71      223.59     10.18 o 
  -3   2   7      428.25      469.95     12.33 o 
  -2   2   7      123.72       93.80      7.98 o 
  -1   2   7      173.18      216.70      4.03 o 
   0   2   7      102.32      101.20      2.49 o 
   1   2   7        0.78        6.44      1.53 o 
   2   2   7      436.21      533.73      8.35 o 
   3   2   7      159.72      149.65      4.54 o 
   4   2   7      136.25      105.29      3.68 o 
   5   2   7      312.53      322.60      8.95 o 
   6   2   7        1.26       -2.76      3.13 o 
  -6   3   7        1.56        2.52      2.94 o 
  -5   3   7        8.80       12.35      4.10 o 
  -4   3   7     1556.53     1520.49     40.77 o 
  -3   3   7     2008.54     1892.31     26.24 o 
  -2   3   7      897.56     1048.19     14.99 o 
  -1   3   7     1511.46     1710.77     23.45 o 
   0   3   7      263.02      268.27      4.07 o 
   1   3   7      268.51      346.21      7.22 o 
   2   3   7        9.57        0.40      0.95 o 
   3   3   7       61.94       56.53      2.60 o 
   4   3   7        5.38        4.96      1.85 o 
   5   3   7      274.65      266.58      8.06 o 
   6   3   7      288.87      296.30      9.21 o 
  -6   4   7       69.53       82.28      7.99 o 
  -5   4   7      249.41      241.34     11.37 o 
  -4   4   7        8.04        6.63      2.32 o 
  -3   4   7       13.24       13.56      1.68 o 
  -2   4   7     1871.97     2037.55     28.01 o 
  -1   4   7      188.40      186.34      8.65 o 
   0   4   7        0.53        0.58      0.81 o 
   1   4   7      684.97      674.72     10.13 o 
   2   4   7      831.54      962.61     21.59 o 
   3   4   7      128.12      145.54      3.33 o 
   4   4   7      230.01      247.51      5.70 o 
   5   4   7      529.13      511.93      9.69 o 
   6   4   7        0.20       -2.27      3.22 o 
  -6   5   7      143.52      135.11      9.31 o 
  -5   5   7      192.07      171.72      9.42 o 
  -4   5   7       19.62       24.35      2.87 o 
  -3   5   7       12.55       19.68      1.88 o 
  -2   5   7     5401.17     5707.72     76.14 o 
  -1   5   7     4628.92     4889.33     56.34 o 
   0   5   7     1779.68     1839.76     21.72 o 
   1   5   7      436.06      430.48      5.98 o 
   2   5   7     2896.43     2858.65     33.95 o 
   3   5   7     1589.46     1618.43     26.30 o 
   4   5   7      240.77      242.76      4.79 o 
   5   5   7      298.15      277.44      6.58 o 
   6   5   7      242.13      275.28     10.35 o 
  -6   6   7        0.86        0.65      3.87 o 
  -5   6   7      242.55      237.11     11.17 o 
  -4   6   7      181.50      166.19      5.56 o 
  -3   6   7       19.74       12.28      1.78 o 
  -2   6   7       86.52       80.91      2.79 o 
  -1   6   7     2213.28     2260.95     30.33 o 
   0   6   7        0.84        0.60      0.86 o 
   1   6   7      357.51      373.33      5.37 o 
   2   6   7      580.02      594.58      8.09 o 
   3   6   7      363.02      298.75      7.68 o 
   4   6   7      948.07      899.60     12.28 o 
   5   6   7       79.67       89.44      4.02 o 
   6   6   7       20.80       26.61      4.22 o 
  -6   7   7       16.53       14.61      4.83 o 
  -5   7   7      408.67      363.50     14.41 o 
  -4   7   7        0.83        2.09      2.15 o 
  -3   7   7       45.07       49.41      2.53 o 
  -2   7   7       48.48       49.16      2.46 o 
  -1   7   7       77.92      111.71      2.76 o 
   0   7   7      414.06      424.73      5.77 o 
   1   7   7     4900.46     5291.11     60.78 o 
   2   7   7     1128.42     1161.07     12.92 o 
   3   7   7      483.24      499.38      7.37 o 
   4   7   7      950.46      926.52     12.62 o 
   5   7   7      210.99      229.63      6.05 o 
   6   7   7       21.15        9.42      5.28 o 
  -6   8   7        0.01        5.71      4.34 o 
  -5   8   7      135.77      128.24      8.32 o 
  -4   8   7      249.28      240.51      6.98 o 
  -3   8   7       11.75       17.70      2.53 o 
  -2   8   7      318.40      317.67      8.74 o 
  -1   8   7       22.53       -0.65      0.63 o 
   0   8   7      435.24      460.20      6.17 o 
   1   8   7     2940.12     3151.45     36.67 o 
   2   8   7      334.84      325.98      4.55 o 
   3   8   7      279.77      269.63      4.87 o 
   4   8   7      331.78      330.11      5.81 o 
   5   8   7       29.11       34.49      3.09 o 
   6   8   7       63.72       84.00      8.12 o 
  -5   9   7        4.82        0.86      2.84 o 
  -4   9   7        9.14        9.23      2.59 o 
  -3   9   7       24.24       29.95      3.50 o 
  -2   9   7      266.31      260.04      6.67 o 
  -1   9   7     2460.30     2491.93     41.34 o 
   0   9   7      110.90      121.59      2.43 o 
   1   9   7       25.16       37.05      1.93 o 
   2   9   7     1163.76     1024.56     11.65 o 
   3   9   7     3641.46     3627.08     43.28 o 
   4   9   7       31.61       34.54      2.78 o 
   5   9   7        0.43        3.18      2.27 o 
   6   9   7      260.95      315.79     14.12 o 
  -5  10   7       38.90       34.55      5.10 o 
  -4  10   7      136.07      139.86      7.61 o 
  -3  10   7      441.12      429.25      9.66 o 
  -2  10   7       89.69      114.42      6.24 o 
  -1  10   7        2.63       10.27      2.45 o 
   0  10   7       14.53       15.99      1.05 o 
   1  10   7      204.23      196.65      3.54 o 
   2  10   7      239.97      241.06      3.85 o 
   3  10   7      539.25      553.16      8.14 o 
   4  10   7     3617.55     3548.37     49.95 o 
   5  10   7      194.95      201.23      7.26 o 
   6  10   7        0.20        0.54      4.79 o 
  -5  11   7      456.83      495.86     16.40 o 
  -4  11   7      313.66      286.41     11.14 o 
  -3  11   7      406.76      380.02      9.07 o 
  -2  11   7       67.78       63.55      3.60 o 
  -1  11   7     1331.72     1250.08     26.92 o 
   0  11   7      467.14      453.02      7.36 o 
   1  11   7        0.34        2.83      1.09 o 
   2  11   7        6.64       13.72      1.36 o 
   3  11   7       48.16       60.63      2.57 o 
   4  11   7     1032.50      988.32     19.72 o 
   5  11   7      528.76      539.56     12.90 o 
  -5  12   7        7.46        8.68      4.68 o 
  -4  12   7       14.18        5.64      3.94 o 
  -3  12   7        0.18        0.06      2.52 o 
  -1  12   7      165.60      132.41      4.75 o 
   0  12   7      753.89      808.87     15.17 o 
   1  12   7        0.82        6.33      1.91 o 
   2  12   7      288.71      244.06      4.47 o 
   3  12   7       79.08       87.07      2.79 o 
   4  12   7        2.54        0.86      2.53 o 
   5  12   7       48.46       68.75      6.42 o 
  -5  13   7      131.41      132.85      8.79 o 
  -4  13   7      132.57      105.67      7.56 o 
  -3  13   7      271.70      256.64      7.51 o 
  -2  13   7       45.17       48.11      3.63 o 
  -1  13   7      105.56      109.15      4.58 o 
   0  13   7      167.57      161.67      5.22 o 
   1  13   7        0.73        2.54      1.95 o 
   2  13   7       47.77       55.91      2.36 o 
   3  13   7      271.94      254.60      7.32 o 
   4  13   7        9.38        9.17      2.93 o 
   5  13   7        1.18       -1.66      2.80 o 
  -4  14   7      427.99      406.33     14.72 o 
  -3  14   7       10.95       14.32      4.30 o 
  -2  14   7      105.99      119.02      6.00 o 
  -1  14   7      253.53      238.32      6.79 o 
   0  14   7     1583.09     1617.69     28.29 o 
   1  14   7        2.30        2.43      1.47 o 
   2  14   7       64.59       59.35      2.60 o 
   3  14   7        6.56        9.48      2.75 o 
   4  14   7      335.93      321.57      9.43 o 
   5  14   7      204.53      194.12      7.35 o 
  -4  15   7       83.97       87.92      7.59 o 
  -3  15   7      601.28      588.88     18.62 o 
  -2  15   7      462.83      453.11     12.33 o 
  -1  15   7      615.20      602.28     12.76 o 
   0  15   7     1898.03     1892.90     32.83 o 
   1  15   7      934.46      922.74     17.32 o 
   2  15   7        0.19       -0.42      1.47 o 
   3  15   7      166.16      190.08     11.19 o 
   4  15   7      139.05      146.53      6.21 o 
   5  15   7        1.58       10.44      3.33 o 
  -4  16   7        0.39        5.21      4.68 o 
  -3  16   7      206.01      233.71     10.88 o 
  -2  16   7     1595.88     1555.25     28.47 o 
  -1  16   7      446.77      392.89      9.61 o 
   1  16   7        0.26        7.07      3.38 o 
   2  16   7      781.65      772.77     12.65 o 
   3  16   7      113.00      128.50      5.66 o 
   4  16   7        4.09        3.17      3.11 o 
  -3  17   7      110.34      110.97      8.17 o 
  -2  17   7       36.94       39.85      5.57 o 
  -1  17   7      402.65      377.23      9.56 o 
   0  17   7       40.60       41.44      3.60 o 
   1  17   7       67.01       65.94      3.98 o 
   2  17   7        0.64        8.58      6.30 o 
   3  17   7       13.32       20.30      4.84 o 
   4  17   7        5.83        3.98      3.21 o 
  -3  18   7       48.08       49.43      6.56 o 
  -2  18   7       24.38       29.47      5.44 o 
  -1  18   7       70.25       74.45      4.66 o 
   0  18   7       89.80       75.18      4.49 o 
   1  18   7      177.05      192.34      6.35 o 
   2  18   7        3.46        2.57      4.86 o 
   3  18   7      453.46      434.66     16.83 o 
   4  18   7      124.18      108.55      6.06 o 
  -2  19   7       69.72       76.26      7.27 o 
  -1  19   7      805.42      751.63     22.38 o 
   0  19   7      276.50      274.87      8.10 o 
   1  19   7       78.68       74.17      4.44 o 
   2  19   7       69.88       77.11      7.94 o 
   3  19   7      103.61       97.34      8.79 o 
  -2  20   7      148.74      127.80      9.22 o 
  -1  20   7        7.06       10.56      4.99 o 
   0  20   7       14.16       11.16      3.13 o 
   1  20   7       57.80       77.17      4.68 o 
   2  20   7      623.48      716.01     24.08 o 
   3  20   7      478.29      542.34     20.41 o 
  -1  21   7       14.14        9.22      4.92 o 
   0  21   7       83.49       93.16      7.79 o 
   1  21   7       21.64       26.45      5.12 o 
   2  21   7       31.54       47.89      7.65 o 
  -1 -15   8      207.42      217.42     11.50 o 
  -2 -14   8       51.06       56.21      7.25 o 
  -1 -14   8        0.05       -0.07      4.63 o 
   0 -14   8      230.60      237.80     10.94 o 
   1 -14   8      223.03      204.01     10.65 o 
  -3 -13   8      325.87      297.57     13.65 o 
  -2 -13   8      140.55      118.02      8.68 o 
  -1 -13   8      511.37      512.86     12.46 o 
   0 -13   8       15.80       19.41      7.96 o 
   1 -13   8       28.33       23.97      5.26 o 
   2 -13   8       19.11       20.88      5.46 o 
  -3 -12   8       42.67       55.38      6.89 o 
  -2 -12   8      136.87      115.65      8.39 o 
  -1 -12   8        5.16        9.11      4.54 o 
   0 -12   8       18.64       27.07      4.25 o 
   1 -12   8      218.28      187.77      9.87 o 
   2 -12   8       99.52       93.02      7.85 o 
   3 -12   8        6.13        1.63      4.74 o 
  -4 -11   8       26.87       31.40      6.02 o 
  -3 -11   8      168.36      148.76      9.11 o 
  -2 -11   8      502.77      479.41     16.78 o 
  -1 -11   8      338.83      350.94     13.20 o 
   0 -11   8      102.87      109.86      4.34 o 
   1 -11   8      574.59      555.64     27.01 o 
   2 -11   8       39.49       38.20      5.86 o 
   3 -11   8       38.57       34.30      6.09 o 
  -4 -10   8      327.93      292.92     13.18 o 
  -3 -10   8      802.73      743.55     23.23 o 
  -2 -10   8      311.11      287.50     11.95 o 
  -1 -10   8       37.87       39.56      3.49 o 
   0 -10   8       96.07      114.76      4.26 o 
   1 -10   8      475.98      472.39     18.44 o 
   2 -10   8       25.23       24.66      5.17 o 
   3 -10   8      359.27      325.93     13.74 o 
   4 -10   8       87.82       91.57      8.10 o 
  -3  -9   8      246.84      200.81      9.98 o 
  -2  -9   8       22.02       25.67      4.90 o 
  -1  -9   8      357.69      351.06     15.06 o 
   0  -9   8      430.79      446.40     10.28 o 
   1  -9   8      234.04      227.71      9.40 o 
   2  -9   8        0.41       -0.98      3.89 o 
   3  -9   8        3.65       10.00      4.48 o 
   4  -9   8      122.66      164.83     10.09 o 
  -5  -8   8       68.43       80.07      7.88 o 
  -4  -8   8       16.03       15.49      4.72 o 
  -3  -8   8       76.87       89.29      7.07 o 
  -2  -8   8      155.51      174.10      8.68 o 
  -1  -8   8      125.54       96.02      6.38 o 
   0  -8   8      855.87      917.44     17.64 o 
   1  -8   8        1.61        6.22      3.78 o 
   2  -8   8       70.23       69.48      6.02 o 
   3  -8   8       49.23       51.18      5.73 o 
   4  -8   8        5.29        1.50      4.50 o 
  -5  -7   8       33.90       40.17      6.27 o 
  -4  -7   8      292.39      249.89     11.52 o 
  -3  -7   8       71.34       74.09      6.62 o 
  -2  -7   8      192.88      192.53      8.91 o 
  -1  -7   8      345.93      333.15     11.57 o 
   0  -7   8       88.69       91.04      4.40 o 
   1  -7   8       65.08       78.12      5.80 o 
   2  -7   8       10.51       13.76      3.98 o 
   3  -7   8        0.19        1.15      2.53 o 
   5  -7   8       12.93       16.63      5.37 o 
  -5  -6   8        6.97       11.19      4.74 o 
  -4  -6   8      256.29      223.97     10.72 o 
  -3  -6   8       69.14       80.22      6.67 o 
  -2  -6   8      108.24       78.57      6.11 o 
  -1  -6   8       32.88       32.20      4.07 o 
   0  -6   8      175.97      186.93      5.63 o 
   1  -6   8      574.93      537.88     15.75 o 
   2  -6   8      825.75      829.35     22.38 o 
   3  -6   8       88.36      101.16      4.91 o 
   4  -6   8      190.34      188.84      6.46 o 
   5  -6   8       55.95       47.04      6.40 o 
  -5  -5   8      436.83      358.93     14.72 o 
  -4  -5   8      521.42      451.15     16.13 o 
  -3  -5   8      483.03      458.04     15.44 o 
  -2  -5   8      194.95      208.09      8.79 o 
  -1  -5   8     1217.56     1180.58     30.77 o 
   0  -5   8        1.35       -0.77      1.89 o 
   1  -5   8       71.37       76.49      5.46 o 
   2  -5   8       24.42       30.33      2.97 o 
   3  -5   8     4304.46     4159.98     70.00 o 
   4  -5   8      697.49      691.42     14.47 o 
   5  -5   8        7.55       -0.22      4.32 o 
  -5  -4   8       21.75       24.50      5.19 o 
  -4  -4   8       51.35       55.34      6.13 o 
  -3  -4   8      276.14      298.13     11.66 o 
  -2  -4   8     1817.96     1872.24     32.29 o 
  -1  -4   8        1.90       -1.25      2.46 o 
   0  -4   8       40.94       52.90      5.71 o 
   1  -4   8        6.67       -2.82      2.84 o 
   2  -4   8      142.47      133.40      4.79 o 
   3  -4   8        4.49       10.23      2.66 o 
   4  -4   8       21.85       15.24      3.12 o 
   5  -4   8       64.70       72.33      4.78 o 
  -5  -3   8      130.58      118.94      8.32 o 
  -4  -3   8      105.60      100.41      7.45 o 
  -3  -3   8      509.90      480.04     15.80 o 
  -2  -3   8        9.77        4.38      2.27 o 
  -1  -3   8      777.97      800.41     21.42 o 
   0  -3   8      156.90      157.92      4.55 o 
   1  -3   8        4.44        9.96      3.09 o 
   2  -3   8        1.97        3.39      2.08 o 
   3  -3   8      151.27      141.24      5.32 o 
   4  -3   8      433.40      420.68     11.40 o 
   5  -3   8     1077.49     1076.37     21.23 o 
  -6  -2   8        0.48       -4.23      3.58 o 
  -5  -2   8        7.51        3.85      3.89 o 
  -4  -2   8      820.44      739.01     22.69 o 
  -3  -2   8     1715.88     1736.41     45.11 o 
  -2  -2   8      253.41      269.75      6.29 o 
  -1  -2   8       63.77       52.90      2.94 o 
   0  -2   8     1015.96     1019.15     23.22 o 
   1  -2   8       10.62        2.77      1.18 o 
   2  -2   8       13.88       13.04      2.94 o 
   3  -2   8      397.65      370.66      8.79 o 
   4  -2   8      183.71      182.68      6.38 o 
   5  -2   8      134.99      135.97      5.96 o 
  -6  -1   8       51.12       41.55      6.24 o 
  -5  -1   8      550.03      497.56     17.90 o 
  -4  -1   8       30.69       35.07      5.17 o 
  -3  -1   8      478.56      476.93     15.46 o 
  -2  -1   8       10.71        9.43      1.82 o 
  -1  -1   8     3714.84     4025.12     66.97 o 
   0  -1   8     2686.29     2949.50     56.29 o 
   1  -1   8      601.92      628.02     12.15 o 
   2  -1   8       52.60       54.29      3.20 o 
   3  -1   8     1820.19     1718.54     30.44 o 
   4  -1   8      391.27      414.30     11.07 o 
   5  -1   8       63.56       76.59      4.86 o 
   6  -1   8        0.52       -0.23      3.35 o 
  -6   0   8       12.95       11.66      4.41 o 
  -5   0   8       79.17       75.48      6.89 o 
  -4   0   8      142.95      137.67      8.26 o 
  -3   0   8      997.87      982.23     27.19 o 
  -2   0   8      214.44      206.92      5.18 o 
  -1   0   8      962.12     1022.80     24.76 o 
   0   0   8       78.13       91.36      2.63 o 
   1   0   8      100.26      108.29      3.92 o 
   2   0   8        5.14       10.04      2.72 o 
   3   0   8      472.46      463.93     10.23 o 
   4   0   8       16.43       22.39      3.19 o 
   5   0   8       55.41       59.39      4.49 o 
   6   0   8       12.59       14.45      3.86 o 
  -6   1   8        0.92        8.10      4.18 o 
  -5   1   8       89.67      101.35      7.79 o 
  -4   1   8     1504.97     1431.37     38.82 o 
  -3   1   8     2470.14     2452.99     33.47 o 
  -2   1   8       13.09       28.67      2.55 o 
  -1   1   8      866.54      956.84     17.03 o 
   0   1   8     1823.83     1824.28     29.18 o 
   1   1   8      689.96      614.16     11.78 o 
   2   1   8      588.64      647.75     15.79 o 
   3   1   8       68.57       71.44      2.73 o 
   4   1   8      590.99      547.32     16.11 o 
   5   1   8      122.56      130.69      5.89 o 
   6   1   8       59.71       69.71      5.35 o 
  -6   2   8      186.61      179.47     10.47 o 
  -5   2   8      252.43      241.52     11.46 o 
  -4   2   8     1945.17     1991.54     52.05 o 
  -3   2   8       14.82       16.74      1.66 o 
  -2   2   8     1710.08     1708.69     35.77 o 
  -1   2   8     1952.00     1954.64     30.24 o 
   0   2   8      106.39       81.43      2.37 o 
   1   2   8       22.24       30.08      3.09 o 
   2   2   8      126.12      145.65      4.64 o 
   3   2   8       95.43       93.80      3.03 o 
   4   2   8      324.89      327.28     24.66 o 
   5   2   8      131.99      139.96      6.00 o 
   6   2   8       12.25       19.26      5.31 o 
  -6   3   8        0.95       -1.16      3.65 o 
  -5   3   8       63.87       72.21      6.80 o 
  -4   3   8      357.10      357.03     13.52 o 
  -3   3   8      116.86      138.13      4.31 o 
  -2   3   8      117.98      127.82      3.24 o 
  -1   3   8     1626.87     1803.81     24.79 o 
   0   3   8        0.12        2.64      0.91 o 
   1   3   8      394.34      486.66      9.59 o 
   3   3   8      412.34      412.33      7.30 o 
   4   3   8      644.51      590.42     10.18 o 
   5   3   8       48.26       42.32      4.18 o 
   6   3   8      201.98      212.17      7.93 o 
  -6   4   8       79.18       65.05      7.38 o 
  -5   4   8      234.16      209.30     10.61 o 
  -4   4   8      356.35      328.59     12.69 o 
  -3   4   8        1.56        3.22      2.91 o 
  -2   4   8      358.69      386.48      6.55 o 
  -1   4   8        8.74       10.94      2.10 o 
   1   4   8     1007.34     1157.60     16.60 o 
   2   4   8     1515.91     1712.62     25.88 o 
   3   4   8       77.40       70.40      2.51 o 
   4   4   8      100.99       86.50      3.71 o 
   5   4   8        6.21        9.23      3.20 o 
   6   4   8      210.48      223.85      8.13 o 
  -6   5   8       32.71       34.01      5.93 o 
  -5   5   8      203.98      179.67      9.73 o 
  -4   5   8      301.18      306.33     16.97 o 
  -3   5   8      823.05      828.04     12.67 o 
  -2   5   8       35.54       40.73      2.09 o 
  -1   5   8      230.24      261.80      4.17 o 
   0   5   8     1949.03     1979.81     34.96 o 
   1   5   8     1136.87     1205.11     14.77 o 
   2   5   8        0.50       -0.22      0.99 o 
   3   5   8       21.77       19.33      2.58 o 
   4   5   8       81.67      114.83      7.48 o 
   5   5   8      544.91      560.66     13.05 o 
   6   5   8        1.61        8.50      3.73 o 
  -6   6   8      126.39      133.01      9.26 o 
  -5   6   8      449.56      416.96     15.89 o 
  -4   6   8      169.09      195.56      9.40 o 
  -3   6   8      430.24      416.67      7.42 o 
  -2   6   8     1070.89     1061.14     15.52 o 
  -1   6   8      378.83      343.19      6.10 o 
   0   6   8     2516.50     2566.01     29.98 o 
   1   6   8     1609.27     1666.27     19.98 o 
   2   6   8     1346.60     1419.12     17.56 o 
   3   6   8     1544.95     1504.34     18.85 o 
   4   6   8      479.66      465.87      7.41 o 
   5   6   8      159.75      169.09      8.40 o 
   6   6   8       25.81       32.15      4.52 o 
  -6   7   8       39.42       39.14      6.27 o 
  -5   7   8      183.68      154.49      9.11 o 
  -4   7   8       27.17       28.63      2.45 o 
  -3   7   8        2.84        4.41      1.67 o 
  -2   7   8        9.71       14.17      2.21 o 
  -1   7   8      496.36      559.81      8.54 o 
   0   7   8     1090.01     1268.08     15.35 o 
   1   7   8      732.08      852.72     10.83 o 
   2   7   8      303.20      247.59      4.28 o 
   3   7   8      641.23      594.89     10.65 o 
   4   7   8      184.61      175.44      4.12 o 
   5   7   8        2.53        7.68      3.16 o 
   6   7   8      126.78      155.62      7.12 o 
  -5   8   8       21.41       26.76      5.06 o 
  -4   8   8       99.52      101.12     10.25 o 
  -3   8   8       38.37       43.34      5.09 o 
  -2   8   8        5.23        9.76      2.06 o 
  -1   8   8       11.84        9.88      1.27 o 
   0   8   8        8.87        3.97      1.16 o 
   1   8   8       61.46       59.67      2.15 o 
   2   8   8      232.21      253.62      3.90 o 
   3   8   8      179.56      169.78      3.81 o 
   4   8   8      740.54      724.16     10.37 o 
   5   8   8      882.93      904.66     15.21 o 
   6   8   8       12.04       14.34      5.46 o 
  -5   9   8        7.57        7.12      4.01 o 
  -4   9   8      528.46      495.13     32.78 o 
  -3   9   8        4.81        2.04      2.14 o 
  -2   9   8      160.71      148.26      4.87 o 
  -1   9   8        6.82        2.35      2.63 o 
   0   9   8       97.19       86.26      2.19 o 
   1   9   8      273.18      254.60      5.17 o 
   2   9   8      194.83      178.48      3.21 o 
   3   9   8     1943.86     1888.66     23.41 o 
   4   9   8     2662.96     2576.34     36.91 o 
   5   9   8        6.32       12.40      2.55 o 
   6   9   8       36.35       59.21      7.27 o 
  -5  10   8       42.36       51.24      5.62 o 
  -4  10   8        0.18       -3.22      3.16 o 
  -3  10   8        2.35        0.38      3.80 o 
  -2  10   8      412.22      390.46      8.77 o 
  -1  10   8     1517.93     1452.49     25.23 o 
   0  10   8      571.28      559.01      7.43 o 
   1  10   8       38.11       62.16      3.85 o 
   2  10   8      938.63      890.97     10.41 o 
   3  10   8     5515.48     5348.86     63.12 o 
   4  10   8      561.49      554.07     10.10 o 
   5  10   8       21.15       22.97      2.79 o 
   6  10   8       79.34       94.63      8.77 o 
  -5  11   8        1.29        8.59      4.10 o 
  -4  11   8        0.26        1.16      3.58 o 
  -3  11   8      134.60      129.67      5.14 o 
  -2  11   8     2175.02     2076.25     48.42 o 
  -1  11   8      259.62      231.93      7.79 o 
   0  11   8      238.14      269.01      4.20 o 
   1  11   8      211.47      195.70      3.65 o 
   2  11   8     1401.12     1345.83     15.09 o 
   3  11   8      335.70      327.65      5.68 o 
   4  11   8       13.18       16.11      2.46 o 
   5  11   8       55.50       64.80      4.52 o 
  -5  12   8      247.62      248.37     11.03 o 
  -4  12   8      264.30      290.88     11.39 o 
  -3  12   8      248.55      208.18      6.47 o 
  -2  12   8      850.34      466.01     14.39 o 
  -1  12   8      307.37      304.25      7.52 o 
   0  12   8      491.28      511.05      8.17 o 
   1  12   8       10.33       19.68      1.91 o 
   2  12   8       40.60       50.45      1.96 o 
   3  12   8        1.90        0.88      1.31 o 
   4  12   8      496.21      499.73     11.77 o 
   5  12   8      109.13      106.60      5.54 o 
  -5  13   8        0.91        6.96      4.65 o 
  -4  13   8      219.76      218.85     10.05 o 
  -3  13   8      145.72      134.85      5.51 o 
  -2  13   8     1097.43      978.44    125.85 o 
  -1  13   8      858.59      809.79     15.68 o 
   0  13   8      107.88      126.25      4.68 o 
   1  13   8      160.60      168.22      4.07 o 
   2  13   8      497.96      448.99      6.76 o 
   3  13   8      100.02       99.83      3.06 o 
   4  13   8        0.83        1.91      2.66 o 
   5  13   8        8.82       18.22      4.63 o 
  -4  14   8        9.82        6.38      4.23 o 
  -3  14   8       16.76       20.05      3.20 o 
  -2  14   8      329.29      307.50      8.65 o 
  -1  14   8      112.28      135.76      5.38 o 
   0  14   8        3.84        7.72      2.29 o 
   1  14   8      340.49      323.52      6.18 o 
   2  14   8      169.44      163.43      4.25 o 
   3  14   8        0.61        5.11      2.48 o 
   4  14   8       45.41       51.00      6.02 o 
   5  14   8      129.38      124.25      6.10 o 
  -4  15   8       64.12       56.32      6.44 o 
  -3  15   8     1359.84     1407.78     26.26 o 
  -2  15   8      934.20      883.65     17.54 o 
  -1  15   8        7.17       11.31      2.74 o 
   0  15   8     1837.25     1819.10     31.73 o 
   1  15   8      597.81      621.29     12.64 o 
   2  15   8      104.52      135.84      4.01 o 
   3  15   8        6.99        8.63      5.78 o 
   4  15   8      123.81      129.53      5.91 o 
   5  15   8       50.43       56.91      4.84 o 
  -4  16   8      158.09      162.06      9.60 o 
  -3  16   8       40.06       31.69      5.55 o 
  -2  16   8      147.81      162.28      6.89 o 
  -1  16   8      217.66      219.27      6.90 o 
   0  16   8        9.78       36.51      4.67 o 
   1  16   8       26.42       45.72      3.45 o 
   2  16   8       60.81       60.10      3.75 o 
   3  16   8       45.13       46.79      3.97 o 
   4  16   8       94.15      104.41      5.64 o 
  -3  17   8      144.40      145.88      9.04 o 
  -2  17   8      319.59      299.37      8.61 o 
  -1  17   8      311.68      313.41      8.58 o 
   0  17   8      228.45      219.65      6.85 o 
   2  17   8      302.38      315.74      8.02 o 
   3  17   8        5.78        5.27      2.92 o 
   4  17   8       15.05       24.83      3.88 o 
  -3  18   8      128.96      118.78      8.68 o 
  -2  18   8      218.59      213.88      7.37 o 
  -1  18   8      310.79      292.73      8.44 o 
   0  18   8      366.21      336.35      8.95 o 
   1  18   8      356.03      309.50     18.29 o 
   2  18   8      176.99      173.81      5.08 o 
   3  18   8        0.66        3.65      4.59 o 
   4  18   8       98.99       90.88     10.25 o 
  -3  19   8      130.35      126.90      9.09 o 
  -2  19   8      108.94      113.25      8.23 o 
  -1  19   8       53.44       64.58      4.60 o 
   0  19   8        7.01        4.70      4.31 o 
   1  19   8       88.44       87.58      4.81 o 
   2  19   8      550.86      577.96     20.23 o 
   3  19   8        8.03       10.20      5.59 o 
  -2  20   8       16.83       13.45      5.28 o 
  -1  20   8       76.69       76.04      5.03 o 
   0  20   8      176.62      181.05      6.73 o 
   1  20   8       17.23       24.77      5.49 o 
   2  20   8       24.98       29.38      6.56 o 
   3  20   8       43.22       66.19      8.08 o 
  -1  21   8       38.00       44.04      6.53 o 
   0  21   8        3.06        2.71      3.04 o 
   1  21   8      172.28      147.28      6.21 o 
   2  21   8      309.08      349.04     15.60 o 
  -1 -14   9      538.44      547.04     19.29 o 
   1 -14   9       19.51       10.88      5.19 o 
  -2 -13   9      623.92      614.32     20.95 o 
  -1 -13   9       36.94       48.60      4.82 o 
   0 -13   9       93.45       93.65      7.50 o 
   1 -13   9      220.71      192.94     10.34 o 
   2 -13   9      219.14      200.72     11.30 o 
  -3 -12   9        1.42       -1.45      4.45 o 
  -2 -12   9       57.00       75.70      7.45 o 
  -1 -12   9      104.69       96.70      5.63 o 
   0 -12   9       30.29       28.62     10.56 o 
   1 -12   9       11.30        4.43      4.41 o 
   2 -12   9        5.67        1.92      4.63 o 
  -3 -11   9       67.06       58.49      6.87 o 
  -2 -11   9      177.99      160.69      9.31 o 
  -1 -11   9       76.16       83.62     11.02 o 
   0 -11   9      896.10      960.69     24.48 o 
   1 -11   9      392.59      378.05     11.27 o 
   2 -11   9       85.24       66.48      7.16 o 
   3 -11   9      130.02      119.20      9.20 o 
  -4 -10   9        3.84       27.17      5.89 o 
  -3 -10   9       51.19       49.50      6.29 o 
  -2 -10   9      242.74      248.93     11.19 o 
  -1 -10   9      369.62      376.10     13.61 o 
   0 -10   9       57.36       73.97      3.73 o 
   1 -10   9      259.67      272.78     10.92 o 
   2 -10   9       96.08       87.16      7.54 o 
   3 -10   9      336.63      292.02     13.09 o 
  -4  -9   9      121.01      106.74      8.23 o 
  -3  -9   9      276.28      255.95     11.50 o 
  -2  -9   9      147.54      158.83      8.68 o 
  -1  -9   9      185.31      171.46      8.53 o 
   0  -9   9        1.89        0.74      2.59 o 
   1  -9   9      496.39      498.68     15.69 o 
   2  -9   9      563.80      549.63     16.92 o 
   3  -9   9      116.33      165.70      9.73 o 
   4  -9   9       57.13      133.55      9.38 o 
  -4  -8   9        0.16        3.40      4.12 o 
  -3  -8   9        9.75        9.78      4.50 o 
  -2  -8   9      520.15      492.55     16.27 o 
  -1  -8   9       23.93       29.34      4.41 o 
   0  -8   9      194.39      203.61      6.36 o 
   1  -8   9       67.75       72.93      6.18 o 
   2  -8   9       24.74       37.82      5.19 o 
   3  -8   9      179.68      176.62      9.02 o 
   4  -8   9       60.14       47.26      6.60 o 
  -5  -7   9      273.16      250.74     12.40 o 
  -4  -7   9      433.91      351.82     14.21 o 
  -3  -7   9      849.65      740.71     22.67 o 
  -2  -7   9      917.93      892.21     25.42 o 
  -1  -7   9      207.40      177.32      8.10 o 
   0  -7   9      109.21      130.64      5.06 o 
   1  -7   9      487.72      498.63     15.42 o 
   2  -7   9       26.65       22.71      4.48 o 
   3  -7   9      316.10      304.53     11.64 o 
  -5  -6   9       16.12        2.33      4.18 o 
  -4  -6   9       17.23       25.06      5.12 o 
  -3  -6   9     1280.14     1218.00     33.72 o 
  -2  -6   9       52.22       48.54      5.15 o 
  -1  -6   9        0.41        2.62      3.11 o 
   0  -6   9        1.75        4.31      4.61 o 
   1  -6   9       64.85       63.75      5.46 o 
   2  -6   9      113.49      100.79      6.58 o 
   3  -6   9      359.97      338.72      8.83 o 
   4  -6   9        2.55        4.03      2.94 o 
   5  -6   9       11.68        8.08      4.95 o 
  -5  -5   9       51.43       43.81      6.24 o 
  -4  -5   9        0.37       -0.43      3.78 o 
  -3  -5   9      765.71      762.71     22.80 o 
  -2  -5   9      197.45      193.32      8.62 o 
  -1  -5   9        0.38       -0.81      2.75 o 
   0  -5   9       28.87       40.32      2.89 o 
   1  -5   9      587.68      578.26     11.54 o 
   2  -5   9      998.64      970.84     25.73 o 
   3  -5   9     1448.43     1430.92     26.15 o 
   4  -5   9      211.89      217.37      7.13 o 
  -5  -4   9      156.76      146.86      9.38 o 
  -4  -4   9      170.85      154.02      9.00 o 
  -3  -4   9     1560.99     1463.39     39.09 o 
  -2  -4   9       11.95       18.49      2.35 o 
  -1  -4   9     1501.10     1498.47     38.11 o 
   0  -4   9       25.48       36.70      2.72 o 
   1  -4   9     1042.49      953.06     18.77 o 
   2  -4   9      610.41      570.17     11.92 o 
   3  -4   9       42.58       46.75      3.63 o 
   4  -4   9      572.27      556.60     12.49 o 
   5  -4   9      220.00      217.48      7.55 o 
  -5  -3   9      230.33      238.65     11.77 o 
  -4  -3   9       33.24       40.57      5.53 o 
  -3  -3   9      160.91      167.43      8.73 o 
  -2  -3   9       77.05       69.39      3.54 o 
  -1  -3   9      220.48      184.88      7.41 o 
   0  -3   9      455.89      530.55     10.63 o 
   1  -3   9      101.67       97.45      3.55 o 
   2  -3   9      711.33      675.98     13.49 o 
   3  -3   9      333.97      319.61      8.20 o 
   4  -3   9      129.99      129.84      5.61 o 
   5  -3   9       12.33       24.57      3.78 o 
  -5  -2   9      105.89       98.71      7.88 o 
  -4  -2   9       65.51       65.23      6.38 o 
  -3  -2   9      280.69      279.49     11.19 o 
  -2  -2   9       68.33       73.79      5.86 o 
  -1  -2   9      581.14      616.97     11.90 o 
   0  -2   9      898.14      924.04     24.29 o 
   1  -2   9      330.12      289.97      8.96 o 
   2  -2   9      959.29      927.25     17.47 o 
   3  -2   9     1139.52     1052.66     19.89 o 
   4  -2   9        8.82        9.42      3.24 o 
   5  -2   9      115.73      108.79      5.62 o 
  -6  -1   9        1.36        2.44      4.14 o 
  -5  -1   9       53.01       64.04      6.80 o 
  -4  -1   9      108.17       98.12      7.43 o 
  -3  -1   9      338.18      335.08     12.35 o 
  -2  -1   9       31.37       35.39      2.55 o 
  -1  -1   9      403.12      396.18      8.27 o 
   0  -1   9     2086.82     2226.55     37.78 o 
   1  -1   9      165.65      167.64      5.10 o 
   2  -1   9       60.98       62.17      3.66 o 
   3  -1   9      256.95      200.88      6.27 o 
   4  -1   9       99.99      113.45      5.37 o 
   5  -1   9       24.59       28.87      3.89 o 
  -6   0   9      441.02      433.25     17.52 o 
  -5   0   9        8.99        8.68      4.23 o 
  -4   0   9     1254.41     1189.87     33.41 o 
  -3   0   9      287.44      301.78     11.59 o 
  -2   0   9        8.12       10.69      1.97 o 
  -1   0   9      208.91      211.96      5.31 o 
   0   0   9      897.49     1016.77     14.74 o 
   1   0   9      517.76      492.15     10.09 o 
   2   0   9      104.29       92.53      4.07 o 
   3   0   9       52.05       66.14      3.96 o 
   4   0   9     1215.32     1132.81     21.71 o 
   5   0   9        4.47        4.99      3.64 o 
   6   0   9       41.71       55.59      5.06 o 
  -6   1   9       48.84       49.59      6.76 o 
  -5   1   9       38.24       41.55      5.77 o 
  -4   1   9      141.15      147.69      8.57 o 
  -3   1   9      956.38      930.73     13.65 o 
  -2   1   9      962.56      911.95     17.45 o 
  -1   1   9     1174.91     1155.70     21.83 o 
   0   1   9      160.68      157.19      3.44 o 
   1   1   9        2.79        3.18      4.90 o 
   2   1   9       62.49       76.82      3.76 o 
   3   1   9      935.63      843.96     16.45 o 
   4   1   9        0.04       -1.07      4.80 o 
   5   1   9      168.29      196.58     10.03 o 
   6   1   9       16.41       19.58      6.38 o 
  -6   2   9        3.45       13.11      4.63 o 
  -4   2   9      595.36      664.16     21.03 o 
  -3   2   9        0.48        8.03      1.55 o 
  -2   2   9      672.64      684.58     18.93 o 
   2   2   9       32.05       42.92      2.81 o 
   3   2   9       22.56       35.95      3.16 o 
   5   2   9       23.77       26.55      3.81 o 
   6   2   9      122.85      139.33      6.73 o 
  -6   3   9       79.28       95.04      8.15 o 
  -5   3   9      732.74      662.17     22.00 o 
  -4   3   9      790.14      746.42     22.91 o 
  -3   3   9      310.72      320.91      5.94 o 
  -2   3   9      454.33      521.70      8.33 o 
  -1   3   9     8320.72     8873.00    117.40 o 
   0   3   9     1307.26     1346.10     19.41 o 
   1   3   9      462.35      512.99     10.19 o 
   2   3   9       71.97       77.74      3.34 o 
   3   3   9      187.04      223.12      4.77 o 
   4   3   9     1237.93     1242.42     23.46 o 
   5   3   9      258.62      246.54      6.31 o 
   6   3   9        8.27        6.15      4.10 o 
  -6   4   9      156.77      145.52      9.80 o 
  -5   4   9       71.15       77.43      7.12 o 
  -4   4   9        0.07       -3.20      3.00 o 
  -3   4   9        1.52        5.17      2.23 o 
  -2   4   9       45.25       52.55      2.49 o 
  -1   4   9      406.63      472.06      6.58 o 
   0   4   9       25.93       46.62      1.83 o 
   1   4   9       92.69      144.26      3.66 o 
   2   4   9      142.05      122.63      2.75 o 
   3   4   9      799.28      903.29     12.01 o 
   4   4   9      143.46      144.00      6.07 o 
   5   4   9      127.82      135.85      4.78 o 
   6   4   9       66.03       85.23      5.88 o 
  -6   5   9      170.69      166.35     10.45 o 
  -5   5   9        6.29       13.27      4.23 o 
  -4   5   9      138.50      146.79     15.73 o 
  -3   5   9      197.70      179.53      4.34 o 
  -2   5   9      106.15      135.49      3.56 o 
  -1   5   9      158.41      230.54      3.91 o 
   0   5   9       94.59        0.47      0.72 o 
   1   5   9      920.81      920.62     13.61 o 
   3   5   9     1268.75     1206.50     15.50 o 
   4   5   9      201.62      186.96      5.11 o 
   5   5   9        1.93        2.55      3.04 o 
   6   5   9      185.88      196.57      7.87 o 
  -6   6   9       13.10       17.66      5.08 o 
  -5   6   9        0.84        2.48      3.54 o 
  -4   6   9      116.61      126.42      6.60 o 
  -3   6   9       50.36       46.17      2.52 o 
  -2   6   9      703.34      768.06     12.32 o 
  -1   6   9     1136.62     1116.98     13.85 o 
   0   6   9     2532.33     2998.04     34.99 o 
   1   6   9      650.43      663.78      8.82 o 
   2   6   9      774.94      829.13     10.87 o 
   3   6   9      671.52      654.61      9.19 o 
   4   6   9       49.46       55.30      3.32 o 
   5   6   9       83.21       94.86      5.44 o 
   6   6   9      181.44      187.37      7.66 o 
  -5   7   9      421.47      381.15     15.13 o 
  -4   7   9      336.48      337.25     12.49 o 
  -3   7   9       41.54       47.02      2.62 o 
  -2   7   9      251.87      229.88      4.93 o 
  -1   7   9     1247.44     1256.85     17.65 o 
   0   7   9     2592.76     2469.56     29.02 o 
   1   7   9     1380.46     1518.31     18.42 o 
   2   7   9      108.87      136.25      3.10 o 
   3   7   9      468.34      424.41     17.32 o 
   4   7   9     1081.88     1095.20     14.66 o 
   5   7   9       13.04       14.01      3.46 o 
   6   7   9       62.98       71.23      5.65 o 
  -5   8   9       62.54       60.17      6.42 o 
  -4   8   9       62.17       66.54      3.98 o 
  -3   8   9        6.14        3.85      1.80 o 
  -2   8   9      602.84      599.00     11.80 o 
  -1   8   9     1235.03     1288.78     18.07 o 
   0   8   9        2.62        4.45      1.04 o 
   1   8   9      624.71      686.15      9.08 o 
   2   8   9      788.38      791.05      9.36 o 
   3   8   9      246.69      233.62      4.55 o 
   4   8   9     1162.12     1149.46     15.30 o 
   5   8   9      477.54      511.13     12.49 o 
   6   8   9      111.16      123.32      6.56 o 
  -5   9   9       51.26       39.16      5.68 o 
  -4   9   9      380.02      367.33      9.96 o 
  -3   9   9        0.37        0.21      1.71 o 
  -2   9   9      145.39      145.09      3.57 o 
  -1   9   9       52.15       53.46      3.16 o 
   0   9   9        4.89        8.84      1.33 o 
   1   9   9       88.35       75.13      2.39 o 
   2   9   9      161.57      147.31      2.97 o 
   3   9   9     2484.15     2424.18     29.60 o 
   4   9   9      142.59      155.80      3.98 o 
   5   9   9       98.95      103.19      5.56 o 
   6   9   9      182.72      205.35      8.05 o 
  -4  10   9      379.97      370.71      9.16 o 
  -3  10   9       12.62       10.12      2.58 o 
  -2  10   9      326.96      313.62      7.65 o 
  -1  10   9      377.93      334.75     16.88 o 
   0  10   9       12.90       19.45      1.27 o 
   1  10   9       14.68       18.37      1.43 o 
   2  10   9      714.11      751.60      9.06 o 
   3  10   9      947.51      849.90     11.63 o 
   4  10   9      850.54      823.15     13.69 o 
   5  10   9       32.21       33.01      3.93 o 
   6  10   9       42.87       56.97      7.47 o 
  -5  11   9      131.01      141.72      8.70 o 
  -4  11   9      492.86      509.63     11.55 o 
  -3  11   9     1054.86      967.87     18.39 o 
  -2  11   9       22.28       27.17      3.45 o 
  -1  11   9      230.23      226.48      6.20 o 
   0  11   9      631.58      594.68      7.95 o 
   1  11   9       19.43       11.10      1.36 o 
   2  11   9       66.05       60.92      2.26 o 
   3  11   9      329.17      324.95      5.70 o 
   4  11   9      228.01      225.14      5.77 o 
   5  11   9        0.32       -1.90      2.93 o 
  -5  12   9        4.09        1.63      4.25 o 
  -4  12   9      177.72      163.22      8.57 o 
  -3  12   9       25.43       25.06      4.32 o 
  -2  12   9      514.38      483.29     10.66 o 
  -1  12   9       14.89       24.40      2.74 o 
   0  12   9     1116.13     1139.46     14.13 o 
   1  12   9       20.86       30.27      1.90 o 
   2  12   9     1337.82     1332.07     16.73 o 
   3  12   9      739.57      726.40      9.10 o 
   4  12   9      185.23      180.00      5.25 o 
   5  12   9      107.12      109.76      5.58 o 
  -5  13   9       23.97       24.66      5.44 o 
  -4  13   9       22.04       24.41      4.86 o 
  -3  13   9      328.64      304.39      8.22 o 
  -1  13   9      872.77      857.62     16.54 o 
   0  13   9     1675.02     1634.72     28.49 o 
   1  13   9      517.44      492.12      7.09 o 
   2  13   9      302.88      289.38      5.06 o 
   3  13   9       11.23       11.49      1.57 o 
   4  13   9       42.40       47.33      3.22 o 
   5  13   9      621.07      651.95     17.99 o 
  -4  14   9      116.73      123.43      8.06 o 
  -3  14   9      176.77      156.83      5.94 o 
  -2  14   9      894.67      879.87     17.32 o 
  -1  14   9     1967.30     1866.81     32.61 o 
   0  14   9     1012.66      996.52     18.64 o 
   1  14   9       96.88       80.82      3.12 o 
   2  14   9      128.68      135.14      3.37 o 
   3  14   9       72.29       69.06      2.84 o 
   4  14   9       26.86       25.09      3.48 o 
   5  14   9       16.18       23.19      3.98 o 
  -4  15   9       89.19       89.29      7.47 o 
  -3  15   9      138.76      153.91      6.10 o 
  -2  15   9       18.24       28.76      3.37 o 
  -1  15   9      454.59      456.91     10.51 o 
   0  15   9      287.31      384.24      9.15 o 
   1  15   9      288.91      316.46     17.99 o 
   2  15   9       95.68      103.00      3.56 o 
   3  15   9       17.30       19.80      3.11 o 
   4  15   9      250.86      260.44      8.17 o 
   5  15   9       84.60       86.04      8.16 o 
  -4  16   9        2.21        5.26      4.61 o 
  -3  16   9      316.31      304.18      8.85 o 
  -2  16   9      297.80      402.61     10.12 o 
  -1  16   9      184.61      200.42     11.14 o 
   0  16   9      136.66      139.93     10.92 o 
   1  16   9      494.46      402.50     14.04 o 
   2  16   9      498.12      554.37     12.59 o 
   3  16   9        1.18       10.21      4.41 o 
   4  16   9      103.10      114.85      5.75 o 
  -3  17   9       40.66       40.59      5.77 o 
  -2  17   9      115.86      128.63      5.76 o 
  -1  17   9       67.52       81.32      4.81 o 
   0  17   9      843.58      800.63     16.09 o 
   1  17   9       71.36       82.30      4.41 o 
   2  17   9       45.85       41.13      3.36 o 
   3  17   9       42.07       46.30      4.10 o 
   4  17   9        0.02       -2.18      3.82 o 
  -3  18   9        0.03       -0.25      4.36 o 
  -2  18   9      272.77      265.46      8.31 o 
  -1  18   9      654.84      652.52     14.29 o 
   0  18   9       93.18       82.45      4.74 o 
   1  18   9       12.40       11.82      2.72 o 
   2  18   9        1.36        1.38      2.73 o 
   3  18   9      263.54      315.10     13.69 o 
   4  18   9       46.63       49.10      4.68 o 
  -3  19   9      205.59      197.91     10.83 o 
  -2  19   9      448.93      440.41     11.42 o 
  -1  19   9       34.88       42.92      5.03 o 
   0  19   9       39.21       55.36      4.23 o 
   1  19   9        4.03        4.72      2.64 o 
   2  19   9      439.09      432.49     16.58 o 
   3  19   9      445.72      482.19     18.13 o 
  -2  20   9      122.87      117.88      8.95 o 
  -1  20   9        2.01        0.07      2.90 o 
   0  20   9       13.23       11.67      3.24 o 
   1  20   9       11.22       14.86      3.18 o 
   2  20   9        0.06        1.72      5.06 o 
   3  20   9       49.63       70.44      8.19 o 
  -1  21   9        7.47        9.69      3.36 o 
   0  21   9       14.02       19.06      3.56 o 
   1  21   9      125.71      146.81      6.18 o 
   2  21   9      130.05      121.51      9.69 o 
   0  22   9       13.48       15.39      3.64 o 
  -1 -13  10      458.59      514.77     18.42 o 
   1 -13  10       78.22       80.00      7.83 o 
  -2 -12  10      896.27      876.47     26.94 o 
  -1 -12  10     1050.32     1119.56     31.44 o 
   0 -12  10        5.25       -0.17      8.40 o 
   1 -12  10       75.93       76.19      7.30 o 
   2 -12  10      258.27      246.82     12.33 o 
  -3 -11  10       41.80       47.06      6.58 o 
  -2 -11  10       14.68       21.50      5.39 o 
  -1 -11  10        0.52        3.11      5.48 o 
   0 -11  10     1015.50     1049.45     33.12 o 
   1 -11  10      173.75      143.24      9.04 o 
   2 -11  10       51.20       29.74      6.00 o 
  -3 -10  10      373.72      313.64     13.31 o 
  -2 -10  10      154.43      131.74      8.48 o 
  -1 -10  10      152.14      165.77     13.03 o 
   0 -10  10       10.38       14.97      5.01 o 
   1 -10  10      673.37      680.52     20.39 o 
   2 -10  10       13.76        5.33      4.81 o 
   3 -10  10       16.71       22.31      5.84 o 
  -4  -9  10       48.65       67.71      7.21 o 
  -3  -9  10       58.39       88.32      7.50 o 
  -2  -9  10       65.77       52.23      5.97 o 
  -1  -9  10      102.52      103.11      5.91 o 
   0  -9  10       49.60       86.62      7.16 o 
   1  -9  10      292.67      280.19     11.19 o 
   2  -9  10       27.05       27.70      5.44 o 
  -4  -8  10       16.19       10.85      4.88 o 
  -3  -8  10       25.94       29.85      5.33 o 
  -2  -8  10      105.38      120.57      7.68 o 
  -1  -8  10      294.12      287.26     11.14 o 
   0  -8  10        0.38        1.83      2.58 o 
   1  -8  10      125.90      108.15      7.21 o 
   2  -8  10      243.41      232.75     10.05 o 
   4  -8  10       42.15       61.67      7.14 o 
  -4  -7  10     1292.15     1066.26     31.48 o 
  -3  -7  10       16.43       22.74      5.01 o 
  -2  -7  10      127.66      123.61      7.47 o 
  -1  -7  10       61.40       56.97      5.37 o 
   0  -7  10      136.62      158.01      5.86 o 
   1  -7  10        2.89        1.12      3.92 o 
   2  -7  10      198.13      191.28      8.95 o 
   3  -7  10     1081.07     1028.77     27.99 o 
  -5  -6  10       29.17       33.21      6.09 o 
  -4  -6  10      522.80      429.87     16.22 o 
  -3  -6  10      766.42      688.89     21.39 o 
  -2  -6  10      133.15      137.87      7.65 o 
  -1  -6  10       29.41       37.15      4.52 o 
   0  -6  10      316.65      278.00      7.29 o 
   1  -6  10       28.19       35.56      4.92 o 
   2  -6  10        1.33        3.36      4.05 o 
   3  -6  10       18.78       32.51      5.19 o 
   4  -6  10      390.30      385.04     10.02 o 
  -5  -5  10      168.96      161.50      9.98 o 
  -4  -5  10        0.15       -0.51      3.80 o 
  -3  -5  10      104.33      105.89      7.56 o 
  -2  -5  10     1374.69     1315.67     35.04 o 
  -1  -5  10        1.90        2.57      3.00 o 
   0  -5  10       43.25       58.57      3.62 o 
   1  -5  10        0.06       -5.07      3.38 o 
   2  -5  10        2.27        9.64      4.05 o 
   3  -5  10       19.77       29.17      6.49 o 
   4  -5  10      403.27      404.27     10.32 o 
  -5  -4  10        3.46        3.33      4.21 o 
  -4  -4  10        2.51        3.71      4.03 o 
  -3  -4  10      915.12      872.34     25.44 o 
  -2  -4  10       43.93       49.36      5.10 o 
  -1  -4  10      333.30      327.00     10.92 o 
   0  -4  10       71.96      104.31      4.25 o 
   1  -4  10       93.93       86.80      6.18 o 
   2  -4  10        0.11        1.57      3.67 o 
   3  -4  10      722.69      700.21     14.55 o 
   4  -4  10       11.51       11.58      3.20 o 
   5  -4  10       38.60       48.68      5.12 o 
  -5  -3  10      189.73      202.60     10.94 o 
  -4  -3  10      465.14      408.21     15.22 o 
  -3  -3  10      124.95      115.09      7.65 o 
  -2  -3  10       25.17       20.47      2.61 o 
  -1  -3  10       17.71       17.07      2.44 o 
   0  -3  10     2858.30     3187.48     53.85 o 
   1  -3  10      632.84      570.26     16.63 o 
   2  -3  10      127.77      131.01      5.09 o 
   3  -3  10       11.48       18.07      3.01 o 
   4  -3  10      131.92      132.28      5.92 o 
   5  -3  10      142.13      149.16      8.54 o 
  -5  -2  10       38.61       24.48      5.28 o 
  -4  -2  10       72.54       76.93      6.91 o 
  -3  -2  10        3.77        1.72      3.76 o 
  -2  -2  10        1.07       -2.98      1.98 o 
  -1  -2  10     1830.10     1892.36     32.72 o 
   0  -2  10      790.58      808.04     15.05 o 
   1  -2  10      103.38      120.03      6.74 o 
   2  -2  10       45.15       43.94      6.44 o 
   3  -2  10       48.07       55.58      6.29 o 
   4  -2  10      669.98      650.97     14.12 o 
   5  -2  10      114.97      132.95      6.21 o 
  -5  -1  10       21.53       20.27      4.99 o 
  -4  -1  10      110.68       99.76      7.59 o 
  -3  -1  10      665.61      651.25     19.89 o 
  -2  -1  10     1715.21     1701.91     38.04 o 
  -1  -1  10      560.32      568.31     12.77 o 
   0  -1  10      107.65      138.01      7.34 o 
   1  -1  10       41.23       31.66      4.05 o 
   2  -1  10     2258.69     2064.48     35.94 o 
   3  -1  10      134.96      153.39     14.90 o 
   4  -1  10       60.24       72.12      4.60 o 
   5  -1  10        3.99       12.56      3.45 o 
  -5   0  10      183.94      170.99      9.87 o 
  -4   0  10       25.85       27.66      4.95 o 
  -3   0  10      217.93      217.10      9.78 o 
  -2   0  10        6.45        9.60      2.12 o 
  -1   0  10      284.32      294.68      6.77 o 
   0   0  10      827.12      852.90     12.73 o 
   1   0  10       92.94       78.65      3.84 o 
   2   0  10      456.70      412.74      9.73 o 
   3   0  10        0.90        9.07      2.65 o 
   4   0  10      509.94      443.79     10.80 o 
   5   0  10      160.80      167.47      6.72 o 
  -5   1  10      257.71      252.68     12.13 o 
  -4   1  10      929.51      895.72     26.63 o 
  -3   1  10     2524.23     2575.61     64.87 o 
  -2   1  10     1025.78     1014.46     18.49 o 
  -1   1  10      282.46      276.57      6.40 o 
   0   1  10       79.27       84.82      2.64 o 
   1   1  10        9.93       11.82      2.12 o 
   2   1  10       67.02       70.78      3.90 o 
   3   1  10      122.06      116.06      5.00 o 
   4   1  10        7.84        6.18      2.89 o 
   5   1  10      517.78      511.23     12.48 o 
  -5   2  10      560.36      490.71     18.08 o 
  -4   2  10       70.18       75.10      6.91 o 
  -3   2  10      503.25      523.10     11.54 o 
  -2   2  10       22.71       33.28      3.89 o 
  -1   2  10      469.54      492.33      9.79 o 
   0   2  10      693.58      779.31     11.64 o 
   1   2  10       13.11        8.70      1.67 o 
   2   2  10      272.24      279.13     12.95 o 
   3   2  10       70.06       63.10      4.01 o 
   4   2  10      466.25      481.15     11.34 o 
   5   2  10        2.66        0.31      3.02 o 
   6   2  10      122.92      156.97     11.40 o 
  -6   3  10       84.25       97.39      8.46 o 
  -5   3  10        5.52       22.13      4.92 o 
  -3   3  10      118.94      144.96      3.79 o 
  -2   3  10      742.88      791.22     11.95 o 
  -1   3  10       98.87       90.55      2.51 o 
   0   3  10      699.82      944.83     13.79 o 
   1   3  10        0.07        0.64      0.74 o 
   2   3  10      535.52      539.49      9.14 o 
   3   3  10      147.61      172.06      4.75 o 
   4   3  10       15.26       24.39      5.33 o 
   5   3  10       37.41       52.04      3.57 o 
   6   3  10      444.85      507.06     13.09 o 
  -5   4  10      258.25      258.06     12.13 o 
  -4   4  10      649.90      557.28     18.51 o 
  -3   4  10      536.60      573.30      9.40 o 
  -2   4  10      126.19      135.76      3.59 o 
  -1   4  10        9.09       25.73      2.30 o 
   0   4  10     1751.71     1931.39     26.49 o 
   1   4  10       10.35       11.00      1.65 o 
   2   4  10       96.20      158.55      4.52 o 
   3   4  10      485.92      512.92      9.16 o 
   4   4  10      257.30      239.55      5.92 o 
   5   4  10      256.71      232.11      6.25 o 
   6   4  10        2.71       11.73      6.70 o 
  -5   5  10      137.00      137.17      8.91 o 
  -4   5  10       13.57       16.16      4.41 o 
  -3   5  10        1.62        2.65      1.64 o 
  -2   5  10      248.12      279.69      5.46 o 
  -1   5  10      354.74      333.88      5.32 o 
   0   5  10      202.18      241.37     10.52 o 
   1   5  10      282.05      273.16      5.35 o 
   2   5  10      574.11      620.16     12.90 o 
   3   5  10      220.55      259.02      5.83 o 
   4   5  10       60.01       91.84      8.50 o 
   5   5  10       45.15       92.99      5.47 o 
   6   5  10      129.15      172.12      7.51 o 
  -5   6  10        1.57       -0.94      3.38 o 
  -4   6  10        1.75        4.37      1.82 o 
  -3   6  10      319.84      345.63      6.64 o 
  -2   6  10       87.29      110.01      3.41 o 
  -1   6  10      208.04      239.50      4.11 o 
   0   6  10      716.63      727.92     10.94 o 
   1   6  10        0.02        2.31      1.20 o 
   2   6  10      279.81      251.12      4.36 o 
   3   6  10      205.02      208.31      4.19 o 
   4   6  10      461.16      427.33      8.40 o 
   5   6  10      338.69      362.04     10.06 o 
   6   6  10      509.36      538.98     16.12 o 
  -5   7  10      145.83      122.81      8.44 o 
  -4   7  10        2.26        1.04      1.83 o 
  -3   7  10      120.82      110.50      3.68 o 
  -2   7  10      165.09      188.00      4.45 o 
  -1   7  10       34.71       48.13      2.19 o 
   0   7  10      457.88      524.40      7.24 o 
   1   7  10      860.74     1023.92     12.99 o 
   2   7  10     1045.77      958.67     12.48 o 
   3   7  10      349.91      343.80      6.54 o 
   4   7  10      446.82      437.01      8.48 o 
   5   7  10        9.45       10.52      3.32 o 
   6   7  10       86.73      104.59      6.26 o 
  -5   8  10      119.99       98.06      7.70 o 
  -4   8  10      124.21      131.27      7.85 o 
  -3   8  10      259.81      240.74      5.48 o 
  -2   8  10      474.74      462.30      7.24 o 
  -1   8  10       18.70       19.98      1.71 o 
   0   8  10      126.51      116.50      2.77 o 
   1   8  10     1416.62     1363.74     16.82 o 
   2   8  10       30.48       21.86      1.63 o 
   3   8  10      204.29      203.64      4.28 o 
   4   8  10      949.57      925.31     14.91 o 
   5   8  10      816.63      815.81     17.61 o 
   6   8  10        5.42        4.49      6.52 o 
  -5   9  10      190.37      177.38     10.09 o 
  -4   9  10      183.03      177.69      6.56 o 
  -3   9  10      143.47      135.13      4.15 o 
  -2   9  10     1177.72     1224.90     17.54 o 
  -1   9  10     2730.97     2630.25     35.56 o 
   0   9  10      164.56      194.09      3.60 o 
   1   9  10      244.42      290.98      4.83 o 
   2   9  10       24.40       27.74      1.60 o 
   3   9  10     2214.16     2173.97     26.79 o 
   4   9  10      175.88      166.11      6.24 o 
   5   9  10        4.73        8.36      3.27 o 
   6   9  10        5.34        4.71      4.87 o 
  -5  10  10       37.48       33.30      5.48 o 
  -4  10  10      108.93       98.49      4.90 o 
  -3  10  10       46.98       50.04      3.53 o 
  -2  10  10       23.66       31.26      2.95 o 
  -1  10  10       11.89       14.32      1.74 o 
   0  10  10      137.18      133.88      2.93 o 
   1  10  10      176.22      139.22      3.17 o 
   2  10  10     1614.11     1610.81     17.82 o 
   3  10  10      367.56      343.77      5.93 o 
   4  10  10      736.98      714.16     10.45 o 
   5  10  10      507.23      551.77     13.26 o 
  -4  11  10      207.66      190.60      6.76 o 
  -3  11  10       11.05        6.05      2.63 o 
  -2  11  10       49.10       56.51      3.62 o 
  -1  11  10       38.34       33.93      2.92 o 
   0  11  10      550.28      580.75      7.91 o 
   1  11  10       47.30       50.30      2.58 o 
   2  11  10       99.07       89.16      2.57 o 
   3  11  10        4.93        6.68      1.69 o 
   4  11  10      133.02      129.14      4.49 o 
   5  11  10      105.51      109.12      5.76 o 
  -5  12  10       66.85       62.43      6.74 o 
  -4  12  10       92.67       94.35      5.08 o 
  -3  12  10      167.02      147.10      5.64 o 
  -2  12  10       58.25       59.28      6.14 o 
  -1  12  10      375.61      363.48      8.63 o 
   0  12  10      172.86      184.73      3.49 o 
   1  12  10      187.62      185.04      3.71 o 
   2  12  10       28.98       24.93      1.87 o 
   3  12  10      295.77      293.90      5.44 o 
   4  12  10      137.10      129.54      4.54 o 
   5  12  10      139.67      150.22      6.70 o 
  -5  13  10       65.21       70.98      7.16 o 
  -4  13  10        2.69       -0.47      2.85 o 
  -3  13  10       20.13       18.34      3.09 o 
  -2  13  10      317.79      339.05      8.61 o 
  -1  13  10     6435.64     6186.12    100.48 o 
   0  13  10        0.58        3.19      2.16 o 
   1  13  10       95.74      101.33      3.34 o 
   2  13  10      512.44      497.04      7.47 o 
   3  13  10     1665.99     1608.27     18.18 o 
   4  13  10      112.93      122.70      4.50 o 
   5  13  10       97.91      110.54      8.28 o 
  -4  14  10        2.97        2.44      4.25 o 
  -3  14  10      145.72      143.74      5.87 o 
  -2  14  10     1713.30     1647.98     41.31 o 
  -1  14  10     3021.62     2889.73     48.77 o 
   0  14  10      303.90      293.26      7.67 o 
   1  14  10      319.66      357.51     13.70 o 
   2  14  10        0.12        3.22      1.47 o 
   3  14  10       36.46       39.60      2.08 o 
   4  14  10        0.19        2.03      2.18 o 
   5  14  10       10.91       17.10      5.28 o 
  -4  15  10      849.03      884.08     25.89 o 
  -2  15  10      367.63      403.58     13.50 o 
  -1  15  10       15.47       16.53      2.91 o 
   0  15  10      173.16      199.14     18.81 o 
   1  15  10        5.01        8.70      2.34 o 
   2  15  10       23.69       19.23      2.11 o 
   3  15  10        3.78        3.43      1.67 o 
   4  15  10       50.53       56.86      4.46 o 
   5  15  10        4.38        2.55      4.63 o 
  -4  16  10      124.23      117.55      8.84 o 
  -3  16  10       20.25       26.36      3.84 o 
  -2  16  10      302.10      313.96      8.72 o 
  -1  16  10      420.67      397.49      9.78 o 
   0  16  10       21.37       14.07      2.74 o 
   1  16  10      432.57      362.42      8.90 o 
   2  16  10      678.46      586.64     12.32 o 
   3  16  10        1.10        0.42      2.54 o 
   4  16  10        2.19        6.56      3.31 o 
  -3  17  10      240.47      260.15     21.53 o 
  -2  17  10        4.30       10.87      3.02 o 
  -1  17  10       75.05       92.52      6.28 o 
   0  17  10        0.44        7.64      4.88 o 
   1  17  10      401.02      373.43      9.15 o 
   2  17  10       65.49       62.48      3.93 o 
   3  17  10      586.79      572.31     13.22 o 
   4  17  10       30.17       36.02      6.97 o 
  -3  18  10       18.38       26.72      5.71 o 
  -2  18  10      123.33      152.24      6.39 o 
  -1  18  10        0.38        0.79      2.70 o 
   0  18  10       46.78       53.34      6.22 o 
   1  18  10       40.05       44.25      3.58 o 
   2  18  10      182.60      187.36     11.87 o 
   3  18  10      257.86      304.31     13.27 o 
   4  18  10      211.96      265.76      8.76 o 
  -3  19  10       10.91        5.71      5.26 o 
  -2  19  10       44.27       37.32      4.25 o 
  -1  19  10      216.80      200.67      7.17 o 
   0  19  10      176.53      192.94      6.76 o 
   1  19  10        1.29        3.09      2.52 o 
   2  19  10        2.43        0.74      2.41 o 
   3  19  10      130.81      155.57      9.96 o 
  -2  20  10      812.06      806.07     17.68 o 
  -1  20  10       90.00       87.39      5.23 o 
   0  20  10        0.03       -2.31      2.63 o 
   1  20  10      105.50       90.43      5.01 o 
   2  20  10       50.85       49.23      7.12 o 
   3  20  10      108.31      132.21      9.85 o 
  -1  21  10        2.33       -3.87      2.93 o 
   0  21  10        3.67        2.84      2.94 o 
   1  21  10       19.60       16.66      3.35 o 
   2  21  10      125.98      145.47     10.25 o 
   0  22  10        0.34        0.58      2.98 o 
   1  22  10       29.58       33.64      6.55 o 
  -1 -12  11        6.57       22.58      6.51 o 
   0 -12  11      834.06      879.20     26.05 o 
   1 -12  11        1.44       -6.68      4.45 o 
  -2 -11  11       54.59       48.89      6.65 o 
  -1 -11  11     1099.60     1192.11     33.30 o 
   0 -11  11      165.46      163.16     11.59 o 
   1 -11  11      126.50      108.15      8.35 o 
   2 -11  11      316.92      276.61     13.02 o 
  -3 -10  11       59.58       64.38      7.21 o 
  -2 -10  11      165.21      175.95      9.67 o 
  -1 -10  11       23.90       30.01      6.15 o 
   0 -10  11       21.62       24.53      5.37 o 
   1 -10  11      140.31      133.70      8.66 o 
   3 -10  11      178.09      157.67     10.25 o 
  -3  -9  11       36.05       46.54      6.31 o 
  -2  -9  11        1.90        4.72      4.16 o 
  -1  -9  11       88.47       84.44     11.26 o 
   0  -9  11      119.82      133.35      8.32 o 
   1  -9  11      215.21      230.51     10.47 o 
   2  -9  11      104.18      101.53      7.83 o 
  -4  -8  11      525.75      431.37     16.74 o 
  -3  -8  11        0.39        1.77      4.07 o 
  -2  -8  11      164.35      163.69      8.82 o 
  -1  -8  11        6.36       10.41      3.19 o 
   0  -8  11      123.40      146.35      8.46 o 
   1  -8  11       86.62       80.63      6.76 o 
   2  -8  11       14.29       22.69      5.15 o 
  -4  -7  11       57.26       53.30      6.69 o 
  -3  -7  11      155.65      146.12      8.77 o 
  -2  -7  11       93.57       96.07      6.98 o 
  -1  -7  11      189.68      215.69     11.59 o 
   0  -7  11        0.34        0.63      4.10 o 
   1  -7  11       79.54       76.22      6.53 o 
   2  -7  11      181.60      185.62      9.11 o 
   3  -7  11     1004.88      956.41     26.67 o 
  -4  -6  11       42.03       33.95      5.95 o 
  -3  -6  11      626.17      590.83     19.38 o 
  -2  -6  11        2.73        2.60      3.63 o 
  -1  -6  11      176.02      158.69      5.80 o 
   0  -6  11        4.91        7.72      4.18 o 
   1  -6  11       63.77       84.59      6.60 o 
   2  -6  11      160.21      153.55      8.28 o 
   3  -6  11       13.31       10.58      4.79 o 
   4  -6  11       36.09       44.96      4.41 o 
  -5  -5  11      161.26      147.06      9.78 o 
  -4  -5  11      342.24      326.33     13.69 o 
  -3  -5  11      123.35      110.59      7.81 o 
  -2  -5  11        8.66        9.09      3.87 o 
  -1  -5  11      151.04      179.09      7.94 o 
   0  -5  11      343.17      322.35     14.88 o 
   1  -5  11        1.55        1.05      3.71 o 
   2  -5  11       89.28       77.69      6.44 o 
   3  -5  11       10.41       10.95      3.11 o 
   4  -5  11       16.68       26.42      3.74 o 
  -5  -4  11       32.58       30.63      5.86 o 
  -4  -4  11      116.27      103.72      7.85 o 
  -3  -4  11        0.13       -0.92      3.63 o 
  -2  -4  11      404.82      425.91     14.25 o 
  -1  -4  11       72.32       59.78      3.55 o 
   0  -4  11       14.61       25.98      2.77 o 
   1  -4  11       36.82       45.54      5.12 o 
   2  -4  11      389.14      401.83     13.54 o 
   3  -4  11      310.11      285.59      8.11 o 
   4  -4  11       28.53       33.96      3.87 o 
   5  -4  11       19.49       18.46      3.91 o 
  -5  -3  11       32.08       40.14      6.18 o 
  -4  -3  11       15.77       11.86      4.45 o 
  -3  -3  11        1.26        1.90      3.71 o 
  -2  -3  11        0.30        5.30      3.51 o 
  -1  -3  11      419.73      441.27     10.72 o 
   0  -3  11       21.57       32.07      2.72 o 
   1  -3  11        0.35        1.70      3.60 o 
   2  -3  11      322.50      278.78      8.22 o 
   3  -3  11       79.83       98.69      5.00 o 
   4  -3  11      121.12      122.20      5.78 o 
   5  -3  11       14.30       27.46      4.08 o 
  -5  -2  11      122.04      113.90      8.55 o 
  -4  -2  11      170.23      167.76      9.44 o 
  -3  -2  11      313.38      318.99     12.40 o 
  -2  -2  11      803.04      819.60     15.70 o 
  -1  -2  11        0.86       -0.41      2.08 o 
   0  -2  11        4.49        9.34      2.80 o 
   1  -2  11      164.67      126.90      7.21 o 
   2  -2  11      378.70      370.38      8.99 o 
   3  -2  11       25.19       19.18      5.62 o 
   4  -2  11       93.46      103.21      5.43 o 
   5  -2  11       24.39       28.67      4.10 o 
  -5  -1  11       85.28       85.75      7.76 o 
  -4  -1  11       81.49       77.29      6.96 o 
  -3  -1  11      488.50      486.17     16.25 o 
  -2  -1  11     1587.82     1662.00     47.55 o 
  -1  -1  11      950.46      985.67     18.14 o 
   0  -1  11      483.11      467.34      7.93 o 
   1  -1  11     1045.42     1028.53     26.92 o 
   2  -1  11       44.26       45.27      3.48 o 
   3  -1  11        9.24       12.18      2.98 o 
   4  -1  11      363.85      389.64     10.03 o 
   5  -1  11      328.07      337.47      9.75 o 
  -5   0  11        0.58        3.74      3.96 o 
  -4   0  11       68.79       68.83      6.62 o 
  -3   0  11     1010.25     1030.61     28.98 o 
  -2   0  11      270.39      300.30      7.23 o 
  -1   0  11     1326.68     1302.25     18.95 o 
   0   0  11       67.46       66.27      2.64 o 
   1   0  11        0.02       -1.10      2.61 o 
   2   0  11     1337.01     1189.39     21.97 o 
   3   0  11     1474.04     1368.75     25.30 o 
   4   0  11        1.62        4.42      2.94 o 
   5   0  11       31.72       28.10      4.03 o 
  -5   1  11       90.02       83.56      7.56 o 
  -4   1  11       36.88       48.58      5.82 o 
  -3   1  11        0.89        1.81      3.45 o 
  -2   1  11       69.43       69.47      4.52 o 
  -1   1  11     1672.93     1794.14     25.34 o 
   0   1  11     2134.19     2343.51     32.42 o 
   1   1  11      894.30      912.28     17.19 o 
   2   1  11      140.39      104.78      4.63 o 
   3   1  11       13.42       13.44      2.94 o 
   4   1  11      764.88      698.80     15.01 o 
   5   1  11      333.08      328.48      9.59 o 
  -5   2  11      236.55      227.31     11.57 o 
  -4   2  11      903.86      902.90     27.08 o 
  -3   2  11        0.97       -0.08      1.84 o 
  -2   2  11       19.02       23.74      2.52 o 
  -1   2  11      130.53      138.24      3.76 o 
   0   2  11      216.68      246.22      7.75 o 
   1   2  11      160.26      175.75      4.38 o 
   2   2  11      370.44      343.32      8.29 o 
   3   2  11      119.94      118.91      5.13 o 
   4   2  11      606.40      569.77     12.91 o 
   5   2  11        3.22       10.25      3.33 o 
  -5   3  11       88.44       82.82      7.38 o 
  -4   3  11      262.99      233.93     10.96 o 
  -3   3  11       11.65       21.27      2.00 o 
  -2   3  11       16.26       17.77      1.83 o 
  -1   3  11     1225.53     1304.12     16.14 o 
   0   3  11     3807.83     4047.30     54.83 o 
   1   3  11        7.67        2.52      1.51 o 
   2   3  11       64.13       60.95      3.00 o 
   4   3  11      321.42      314.37      7.11 o 
   5   3  11       46.16       66.87      3.94 o 
  -5   4  11       50.34       63.37      6.76 o 
  -4   4  11       56.87       54.47      5.80 o 
  -3   4  11        1.02        1.96      2.07 o 
  -2   4  11      112.24      113.03      3.39 o 
  -1   4  11     2116.87     2133.18     25.51 o 
   0   4  11      567.63      656.71     14.27 o 
   1   4  11      650.26      640.70     10.94 o 
   2   4  11      148.89      138.28      4.42 o 
   3   4  11     2593.58     2523.13     35.68 o 
   4   4  11      322.88      292.29      8.07 o 
   5   4  11      246.10      242.80      6.52 o 
  -5   5  11       42.11       40.84      5.95 o 
  -4   5  11      831.88      755.08     23.50 o 
  -3   5  11      426.00      437.40      7.83 o 
  -2   5  11       22.95       28.69      2.09 o 
  -1   5  11        5.21       15.22      1.47 o 
   0   5  11     1817.59     1979.18     27.25 o 
   1   5  11      263.31      232.61      4.97 o 
   2   5  11        0.88       -0.27      1.17 o 
   3   5  11        4.04        7.16      2.16 o 
   4   5  11      113.96      104.21      6.28 o 
   5   5  11      217.60      269.61     11.05 o 
   6   5  11       67.07       88.56      6.07 o 
  -5   6  11      262.19      236.80     11.77 o 
  -4   6  11      189.61      165.19      9.06 o 
  -3   6  11        0.00        0.71      1.71 o 
  -2   6  11        3.95        4.51      1.59 o 
  -1   6  11      403.16      394.20      5.94 o 
   0   6  11     1095.25     1109.50     16.01 o 
   1   6  11        8.01        9.72      1.66 o 
   2   6  11       16.94       13.67      2.42 o 
   3   6  11       13.28       11.71      2.64 o 
   4   6  11      429.85      407.91      8.26 o 
   5   6  11     1402.40     1432.48     22.26 o 
   6   6  11       60.96       78.60      5.98 o 
  -5   7  11       24.73       20.83      4.95 o 
  -4   7  11      195.14      186.48      9.47 o 
  -3   7  11      426.85      453.75      8.37 o 
  -2   7  11      653.63      675.31     10.86 o 
  -1   7  11       66.31       70.84      4.04 o 
   0   7  11       51.72       44.07      1.87 o 
   1   7  11        0.04        0.18      1.22 o 
   2   7  11     1842.83     1733.52     21.43 o 
   3   7  11      865.61      789.51     15.62 o 
   4   7  11      251.45      228.96      5.88 o 
   5   7  11      115.01      115.00      5.96 o 
  -5   8  11        4.54        2.51      3.74 o 
  -4   8  11       77.68       80.05      3.61 o 
  -3   8  11      429.78      425.33      7.93 o 
  -2   8  11       26.36       36.66      1.99 o 
  -1   8  11       84.66       62.56      2.77 o 
   0   8  11     1007.46     1105.48     13.91 o 
   1   8  11      450.22      491.36      9.19 o 
   2   8  11       34.19       32.09      1.83 o 
   3   8  11     3477.88     3460.02     47.92 o 
   4   8  11       15.12       18.46      2.62 o 
   5   8  11       39.25       29.45      4.11 o 
  -5   9  11        4.68        5.35      4.10 o 
  -4   9  11        7.42        6.50      2.15 o 
  -3   9  11      598.37      569.02      9.93 o 
  -2   9  11      989.69      953.98     14.16 o 
  -1   9  11      125.49      110.53      5.04 o 
   0   9  11       23.59       22.04      1.54 o 
   1   9  11      424.53      363.61      5.74 o 
   2   9  11      351.69      373.12      5.33 o 
   3   9  11      111.98      125.31      3.50 o 
   4   9  11        2.59        4.67      2.10 o 
   5   9  11        3.33        7.06      3.37 o 
  -5  10  11       73.32       76.62      7.32 o 
  -4  10  11      278.93      265.80     10.56 o 
  -3  10  11      274.37      253.25      7.01 o 
  -2  10  11      601.96      610.54     12.48 o 
  -1  10  11      266.53      250.92      5.96 o 
   0  10  11     1286.36     1332.29     16.47 o 
   1  10  11      344.42      315.02      5.23 o 
   2  10  11        9.38       10.63      1.41 o 
   3  10  11        4.08        3.66      1.63 o 
   4  10  11      173.00      169.27      5.06 o 
   5  10  11        4.35        5.44      3.31 o 
  -4  11  11       15.84       13.98      3.09 o 
  -3  11  11      376.49      342.77      8.58 o 
  -2  11  11     1151.50     1096.58     20.27 o 
  -1  11  11      111.87       76.35      5.21 o 
   0  11  11      636.59      636.37      8.65 o 
   1  11  11      452.17      386.61      6.01 o 
   2  11  11      592.51      535.70      7.06 o 
   3  11  11      790.95      788.47     11.07 o 
   4  11  11       40.29       42.67      3.07 o 
   5  11  11      492.78      503.46     27.37 o 
  -4  12  11        6.44        7.07      2.92 o 
  -3  12  11       56.62       50.40      3.77 o 
  -2  12  11        0.01        2.25      2.42 o 
   0  12  11     1220.95     1167.82     14.65 o 
   1  12  11      381.92      347.35      5.58 o 
   2  12  11      942.01      935.17     12.42 o 
   3  12  11        7.53        8.29      1.78 o 
   4  12  11        1.83        1.76      2.78 o 
   5  12  11       92.38      109.80      5.97 o 
  -4  13  11        4.79        6.45      3.08 o 
  -3  13  11        9.46        6.85      2.73 o 
  -2  13  11     1026.04      967.62     18.61 o 
  -1  13  11      236.35      255.24      7.25 o 
   0  13  11       62.09       65.27      3.87 o 
   1  13  11      121.26      122.86      3.13 o 
   2  13  11      222.52      191.51      4.15 o 
   3  13  11      486.10      466.70      7.52 o 
   4  13  11       17.53       11.81      2.44 o 
   5  13  11      113.99      120.12      6.17 o 
  -4  14  11       65.06       71.75      4.94 o 
  -3  14  11      167.85      145.43      5.92 o 
  -2  14  11       32.30       34.46      4.88 o 
  -1  14  11      918.80      872.58     17.06 o 
   0  14  11     1729.27     1669.87     29.45 o 
   1  14  11      855.81      748.33     13.42 o 
   2  14  11      109.67      101.79      3.17 o 
   3  14  11      821.82      805.41     10.15 o 
   4  14  11      146.32      150.94      4.99 o 
   5  14  11      222.47      242.97     11.99 o 
  -4  15  11       11.81        8.12      4.86 o 
  -3  15  11       43.64       38.65      4.99 o 
  -2  15  11       98.61       88.18      9.68 o 
  -1  15  11       39.30       37.94      3.64 o 
   0  15  11      184.98      190.40      6.19 o 
   1  15  11      100.78       82.42      4.23 o 
   2  15  11      454.53      484.68      7.50 o 
   3  15  11       98.36      120.67      3.22 o 
   4  15  11       20.31       28.47      3.71 o 
   5  15  11      193.75      197.84     10.96 o 
  -4  16  11      152.11      158.12      9.94 o 
  -3  16  11      611.59      571.20     13.30 o 
  -2  16  11       16.59       23.43      4.72 o 
  -1  16  11       60.85       65.41      4.18 o 
   0  16  11      231.62      230.45      6.95 o 
   1  16  11      873.09      757.88     15.23 o 
   2  16  11       61.64       79.89      4.26 o 
   3  16  11        4.17        6.70      3.82 o 
   4  16  11       23.28       30.93      3.87 o 
  -3  17  11       74.79       75.88      5.21 o 
  -2  17  11      235.47      244.76      7.79 o 
  -1  17  11      677.58      639.77     15.47 o 
   0  17  11      111.20      122.92      5.27 o 
   1  17  11      308.29      322.02      8.46 o 
   2  17  11        0.04       -2.06      2.23 o 
   3  17  11      154.72      142.78      5.97 o 
   4  17  11      126.52      148.05      6.56 o 
  -3  18  11      303.42      328.50     13.85 o 
  -2  18  11      312.10      333.20      9.49 o 
  -1  18  11       57.93       69.87      4.56 o 
   0  18  11       41.83       42.64      3.90 o 
   1  18  11       10.65       10.56      2.63 o 
   2  18  11       58.26       62.38      3.99 o 
   3  18  11       14.74       31.13      5.84 o 
   4  18  11      185.43      206.44      7.75 o 
  -3  19  11       15.33       18.64      6.48 o 
  -2  19  11       60.68       61.20      4.83 o 
  -1  19  11       84.55       88.13      5.25 o 
   0  19  11      101.75      100.39      5.11 o 
   1  19  11       31.27       31.60      3.44 o 
   2  19  11        0.04        0.90      3.84 o 
   3  19  11      118.70      143.21      9.49 o 
  -2  20  11      109.17      135.89      6.57 o 
  -1  20  11       28.97       34.45      4.04 o 
   0  20  11      101.61      107.51      5.44 o 
   1  20  11      181.40      179.72      6.50 o 
   2  20  11       47.81       58.32      5.84 o 
   3  20  11       41.97       39.05      6.80 o 
  -1  21  11      466.74      477.52     12.23 o 
   0  21  11       11.16       10.84      3.31 o 
   1  21  11        8.50       10.36      3.12 o 
   2  21  11       57.94       65.34      8.01 o 
   0  22  11       12.19       22.34      4.14 o 
   1  22  11       11.77       20.07      3.60 o 
  -1 -11  12        0.83        7.50      5.93 o 
   0 -11  12        4.14        4.79      5.55 o 
   1 -11  12      336.39      295.96     12.98 o 
  -1 -10  12       77.95      108.84      9.31 o 
   0 -10  12      359.89      355.31     14.14 o 
   1 -10  12        7.33        7.32      5.24 o 
  -3  -9  12        0.46       -4.07      4.07 o 
  -2  -9  12      457.04      437.75     15.82 o 
  -1  -9  12      255.63      313.64     13.38 o 
   0  -9  12        2.13        3.18      4.83 o 
   1  -9  12      101.22       88.44      7.61 o 
   2  -9  12        5.83        5.48      5.10 o 
  -3  -8  12      140.27      139.05      9.02 o 
  -2  -8  12        2.34        0.74      3.89 o 
  -1  -8  12       10.02       18.75      5.75 o 
   0  -8  12       96.74       97.52      7.54 o 
   1  -8  12      326.85      305.70     12.24 o 
   2  -8  12        0.03       -4.86      4.48 o 
  -4  -7  12       61.40       60.06      7.27 o 
  -3  -7  12      631.26      594.83     19.89 o 
  -2  -7  12        0.00        2.93      3.85 o 
  -1  -7  12       53.37       61.69      7.00 o 
   0  -7  12      463.12      413.35     14.57 o 
   1  -7  12      119.15      120.99      7.94 o 
   2  -7  12      117.99      120.17      7.92 o 
   3  -7  12       11.26        5.17      4.92 o 
  -4  -6  12      105.73       99.85      8.37 o 
  -3  -6  12       72.13       83.58      7.36 o 
  -2  -6  12      242.41      221.92      9.98 o 
  -1  -6  12        0.84        2.03      2.78 o 
   0  -6  12       96.53      116.85      7.79 o 
   1  -6  12        3.51        7.34      4.45 o 
   2  -6  12        8.43       -1.61      4.25 o 
   3  -6  12      166.48      182.89      9.60 o 
   4  -6  12      236.78      251.10     11.79 o 
  -4  -5  12       89.46       90.31      7.92 o 
  -3  -5  12        3.38        5.59      4.12 o 
  -2  -5  12      130.08      126.34      7.50 o 
  -1  -5  12       46.76       50.20      3.09 o 
   0  -5  12       77.36       77.78      6.51 o 
   1  -5  12       33.35       15.82      4.63 o 
   2  -5  12      182.48      199.27      9.42 o 
   3  -5  12      177.69      168.86      9.09 o 
   4  -5  12       15.73       15.43      5.65 o 
  -4  -4  12      239.55      195.49     10.43 o 
  -3  -4  12      308.85      312.95     12.78 o 
  -2  -4  12      109.72      136.12      7.74 o 
  -1  -4  12        1.71        0.99      2.14 o 
   0  -4  12      729.71      769.96     21.95 o 
   1  -4  12      385.17      369.54     12.96 o 
   2  -4  12      251.31      232.68     10.07 o 
   3  -4  12      205.08      184.11      6.64 o 
   4  -4  12       51.41       49.69      4.49 o 
  -5  -3  12      113.18       92.02      8.35 o 
  -4  -3  12      210.22      213.46     10.88 o 
  -3  -3  12        3.20        7.23      3.98 o 
  -2  -3  12      564.09      607.66     18.53 o 
  -1  -3  12      932.03      938.86     14.62 o 
   0  -3  12      215.37      187.90      8.88 o 
   1  -3  12      168.04      146.66      7.94 o 
   2  -3  12       51.23       58.00      5.75 o 
   3  -3  12        7.28       10.02      3.08 o 
   4  -3  12        1.06        3.57      5.36 o 
   5  -3  12       15.01       16.48      3.83 o 
  -5  -2  12       58.78       81.01      7.99 o 
  -4  -2  12       23.10       30.97      5.48 o 
  -3  -2  12        1.19       -0.81      3.33 o 
  -2  -2  12      118.17      137.51      7.70 o 
  -1  -2  12       30.49       27.72      2.45 o 
   0  -2  12      532.26      535.13     16.34 o 
   1  -2  12      215.19      217.17      9.24 o 
   2  -2  12      125.84      138.16      7.70 o 
   3  -2  12      103.79       98.02      5.16 o 
   4  -2  12       67.90       82.46      5.01 o 
   5  -2  12       46.61       53.57      9.19 o 
  -5  -1  12      145.16      139.46      9.42 o 
  -4  -1  12        3.33        5.24      4.10 o 
  -3  -1  12      509.44      527.21     17.36 o 
  -2  -1  12     2600.53     2627.01     45.10 o 
  -1  -1  12      390.15      387.05      7.23 o 
   0  -1  12       22.59       23.38      4.67 o 
   1  -1  12     1032.95      935.35     25.17 o 
   2  -1  12      202.98      172.24      6.00 o 
   3  -1  12      594.56      566.34     12.63 o 
   4  -1  12       78.09       74.30      4.94 o 
   5  -1  12      176.23      200.54      7.70 o 
  -5   0  12      180.54      165.84     10.18 o 
  -4   0  12      195.77      190.79     10.18 o 
  -3   0  12        3.70        0.02      3.49 o 
  -2   0  12      152.51      148.17      5.09 o 
  -1   0  12      333.47      321.43      6.32 o 
   0   0  12       29.00       33.17      2.23 o 
   1   0  12     1004.36      975.14     25.96 o 
   2   0  12       77.15       68.12      4.10 o 
   3   0  12      407.55      384.69      9.67 o 
   4   0  12       53.84       53.65      4.40 o 
   5   0  12       41.54       50.17      4.66 o 
  -5   1  12      266.06      257.85     12.60 o 
  -4   1  12       85.64       75.48      6.76 o 
  -3   1  12        5.67        5.33      3.76 o 
  -2   1  12      131.01      167.18      5.35 o 
  -1   1  12     1327.31     1360.39     19.82 o 
   0   1  12     2441.38     2499.32     34.65 o 
   1   1  12       74.57       76.25      3.34 o 
   2   1  12      116.93      103.79      4.73 o 
   3   1  12      373.86      383.42      9.61 o 
   4   1  12      310.32      287.31      8.51 o 
   5   1  12        3.02        4.08      3.33 o 
  -5   2  12      218.56      207.68     11.23 o 
  -4   2  12      300.42      277.23     12.31 o 
  -3   2  12       67.61       71.45      6.20 o 
  -2   2  12      565.66      580.73     14.79 o 
  -1   2  12      324.22      315.53      6.13 o 
   0   2  12      127.02      109.64      3.19 o 
   1   2  12      296.39      313.36      9.82 o 
   2   2  12      776.96      704.01     11.68 o 
   3   2  12     1397.58     1316.96     24.62 o 
   4   2  12      170.53      155.66      6.30 o 
   5   2  12        1.54        3.65      2.58 o 
  -5   3  12       47.22       44.42      6.09 o 
  -4   3  12      248.58      255.06     11.66 o 
  -3   3  12      145.48      150.33      4.19 o 
  -2   3  12        1.89        1.37      1.57 o 
  -1   3  12      187.96      178.62      4.32 o 
   0   3  12      242.95      212.92      4.46 o 
   1   3  12       86.98       72.52     12.21 o 
   2   3  12       48.68       50.60      2.94 o 
   3   3  12      364.11      334.39      7.13 o 
   4   3  12      112.97      116.61      5.72 o 
   5   3  12       92.27       94.03      4.58 o 
  -5   4  12      183.54      161.32      9.91 o 
  -4   4  12      169.82      152.68      8.68 o 
  -3   4  12        7.91       14.02      1.94 o 
  -2   4  12      132.11      132.10      3.74 o 
  -1   4  12      489.86      551.65      7.79 o 
   0   4  12        4.53        6.13      2.22 o 
   1   4  12        0.49       -1.80      1.58 o 
   2   4  12      204.50      183.08      4.85 o 
   3   4  12        6.08        0.28      2.08 o 
   4   4  12      111.51      108.19      4.42 o 
   5   4  12      101.97      107.17      5.28 o 
  -5   5  12      662.96      605.24     21.37 o 
  -4   5  12       70.16       69.03      6.60 o 
  -3   5  12       10.25       15.13      2.05 o 
  -2   5  12      174.30      175.82      4.36 o 
  -1   5  12       40.26       18.39      2.23 o 
   0   5  12     1959.68     2006.81     29.96 o 
   1   5  12      143.33      142.56      4.03 o 
   2   5  12      363.84      330.46      9.12 o 
   3   5  12      727.21      635.60     11.04 o 
   4   5  12      356.70      326.56      7.30 o 
   5   5  12       56.09       60.71      3.92 o 
  -5   6  12        5.38       11.35      4.56 o 
  -4   6  12       10.44       11.50      4.10 o 
  -3   6  12       13.72       17.79      2.18 o 
  -2   6  12      484.30      471.09      8.21 o 
  -1   6  12      326.80      302.76      5.03 o 
   0   6  12      255.29      265.30      5.40 o 
   1   6  12        3.38        3.11      1.64 o 
   2   6  12      486.91      454.11      8.55 o 
   3   6  12       60.56       70.70      3.53 o 
   4   6  12      104.22       87.95      4.09 o 
   5   6  12      392.28      375.66      8.40 o 
  -5   7  12      302.34      295.16     13.43 o 
  -4   7  12      301.41      266.11     11.70 o 
  -3   7  12       71.33       73.96      3.34 o 
  -2   7  12      307.89      287.34      5.06 o 
  -1   7  12      602.61      627.20     10.00 o 
   0   7  12      301.46      284.52      6.78 o 
   1   7  12        1.91        2.30      1.52 o 
   2   7  12     1390.78     1323.72     19.64 o 
   3   7  12      129.40      126.23      5.42 o 
   4   7  12      139.61      151.48      4.95 o 
   5   7  12      242.91      242.93      8.29 o 
  -5   8  12      724.24      655.21     22.47 o 
  -4   8  12        0.13        0.29      1.90 o 
  -3   8  12       99.67       97.37      3.70 o 
  -2   8  12      949.90      958.39     12.60 o 
  -1   8  12      282.89      290.81      5.74 o 
   0   8  12      386.88      399.42      6.11 o 
   1   8  12       27.81       23.48      1.78 o 
   2   8  12        7.29       13.99      2.25 o 
   3   8  12     1510.53     1484.98     22.13 o 
   4   8  12      106.66       92.94      4.10 o 
   5   8  12        0.01        1.79      3.20 o 
  -5   9  12       37.38       40.91      6.13 o 
  -4   9  12      359.92      342.72     11.15 o 
  -3   9  12        2.16       -0.36      1.85 o 
  -2   9  12      170.56      166.50      7.25 o 
  -1   9  12      917.13      828.01     12.60 o 
   0   9  12      671.73      694.15      9.42 o 
   1   9  12        0.27        1.79      1.41 o 
   2   9  12      395.43      390.57      7.40 o 
   3   9  12      221.35      205.22      5.32 o 
   4   9  12      314.27      326.32      8.76 o 
   5   9  12        5.25        3.34      3.28 o 
  -5  10  12        3.62       -0.92      3.65 o 
  -4  10  12       70.16       75.28      3.71 o 
  -3  10  12      796.87      729.58     14.64 o 
  -2  10  12      501.63      494.92     10.73 o 
  -1  10  12      115.46      116.30      3.48 o 
   0  10  12       38.73       44.42      5.11 o 
   1  10  12        1.52        3.52      1.38 o 
   2  10  12      130.73      153.62      4.61 o 
   3  10  12      122.50      159.07      5.89 o 
   4  10  12        1.16        1.48      2.23 o 
   5  10  12      130.40      139.02     14.89 o 
  -4  11  12        1.98       -2.40      2.56 o 
  -3  11  12       43.59       49.93      3.75 o 
  -2  11  12      407.53      379.97     15.79 o 
  -1  11  12      998.05      970.35     17.42 o 
   0  11  12      231.99      274.62      5.02 o 
   1  11  12      169.75      199.68      4.06 o 
   2  11  12        0.01        7.08      2.17 o 
   3  11  12        0.08       -2.31      1.54 o 
   4  11  12      376.41      382.68      8.00 o 
   5  11  12       14.33       19.08      7.54 o 
  -4  12  12        0.77       -3.06      2.64 o 
  -3  12  12      220.21      203.75      6.59 o 
  -1  12  12    11071.03    10562.09    169.37 o 
   0  12  12     1392.88     1377.74     17.14 o 
   1  12  12       39.18       49.60      2.71 o 
   2  12  12      255.67      241.40      4.75 o 
   3  12  12      199.74      227.23      4.80 o 
   4  12  12      464.93      475.66     11.61 o 
   5  12  12        3.71        4.20      3.34 o 
  -4  13  12       10.07       13.88      3.28 o 
  -3  13  12       65.77       69.39      6.70 o 
  -2  13  12       87.06       79.97      5.29 o 
  -1  13  12       28.62       30.74      3.25 o 
   0  13  12        8.21        8.06      2.55 o 
   1  13  12      411.76      381.17      7.57 o 
   2  13  12     1531.33     1464.63     18.52 o 
   3  13  12      105.77      125.68      3.70 o 
   4  13  12        7.62        4.96      2.97 o 
   5  13  12       10.42       12.58      3.74 o 
  -4  14  12       35.77       45.35      4.25 o 
  -3  14  12        6.37        2.60      3.28 o 
  -2  14  12       53.81       54.30      3.98 o 
  -1  14  12      311.59      296.73      8.02 o 
   0  14  12       66.34       63.03      3.95 o 
   1  14  12        0.22        2.12      1.37 o 
   2  14  12        0.92        1.63      1.58 o 
   3  14  12      146.33      153.65      4.07 o 
   4  14  12        0.06        3.06      2.83 o 
   5  14  12        0.26        1.54      5.74 o 
  -4  15  12       33.55       41.17      4.45 o 
  -3  15  12       11.68        7.02      3.06 o 
  -1  15  12       41.82       43.10      3.62 o 
   0  15  12      215.84      224.44      6.76 o 
   1  15  12      310.98      288.63      7.71 o 
   2  15  12      821.95      685.07      9.83 o 
   3  15  12        5.52        6.03      1.63 o 
   4  15  12        4.55        5.76      2.99 o 
  -4  16  12      188.86      165.45      7.02 o 
  -3  16  12      144.50      146.93      6.30 o 
  -2  16  12        2.58        0.93      2.66 o 
  -1  16  12      599.87      575.84     12.79 o 
   0  16  12      349.95      359.65      9.09 o 
   1  16  12      266.15      294.35      7.92 o 
   2  16  12      155.47      129.09      5.21 o 
   3  16  12      288.99      292.54      6.57 o 
   4  16  12      215.06      248.72     11.55 o 
  -3  17  12      426.08      420.63     11.08 o 
  -2  17  12      130.30      132.14      7.47 o 
  -1  17  12        0.18        4.33      2.62 o 
   0  17  12       30.76       22.23      3.13 o 
   1  17  12      167.58      167.17      5.94 o 
   2  17  12        9.97       12.18      2.71 o 
   3  17  12       32.06       35.92      3.76 o 
   4  17  12       52.98       62.19      6.83 o 
  -3  18  12        0.96       -0.17      5.06 o 
  -2  18  12        4.69        1.56      3.11 o 
  -1  18  12        4.57        5.53      2.80 o 
   0  18  12       23.08       26.57      3.38 o 
   1  18  12        3.16        4.85      2.56 o 
   2  18  12       36.51       32.30      5.91 o 
   3  18  12        9.99       10.58      4.70 o 
   4  18  12      110.12      110.22      6.02 o 
  -2  19  12      365.88      393.13     14.27 o 
  -1  19  12      183.30      176.49      6.75 o 
   0  19  12        2.20       -0.61      3.07 o 
   1  19  12       11.10        4.87      2.61 o 
   2  19  12       94.21       78.58      4.58 o 
   3  19  12       16.37       25.78      5.84 o 
  -2  20  12       15.02       14.30      3.69 o 
  -1  20  12      177.94      169.57      6.89 o 
   0  20  12        0.01       -2.34      2.52 o 
   1  20  12        0.15       -1.58      2.46 o 
   2  20  12        3.85        2.74      2.65 o 
   3  20  12      111.34      115.67      9.15 o 
  -1  21  12      134.26      132.16      6.46 o 
   0  21  12      153.13      154.57      6.83 o 
   1  21  12      235.29      239.71      7.75 o 
   0  22  12      165.98      179.01     15.37 o 
   1  22  12      248.09      265.67      8.42 o 
   0 -11  13       43.50       49.72      7.34 o 
  -2 -10  13      104.24      118.40     10.11 o 
  -1 -10  13        5.91       13.29      6.31 o 
   0 -10  13       15.86       16.47      6.09 o 
   1 -10  13       16.35       23.18      6.11 o 
  -1  -9  13      125.10      127.98      9.73 o 
   0  -9  13      234.96      244.52     11.84 o 
   1  -9  13       62.69       77.25      7.54 o 
   2  -9  13       48.30       50.39      6.87 o 
  -3  -8  13       29.66       27.61      5.77 o 
  -1  -8  13      548.92      539.61     18.62 o 
   0  -8  13       25.41       29.36      5.82 o 
   1  -8  13      105.79      101.12      8.15 o 
   2  -8  13       57.37       64.85      7.07 o 
  -3  -7  13      648.00      629.59     20.92 o 
  -2  -7  13      174.20      156.51      8.84 o 
  -1  -7  13       27.46       40.12      6.47 o 
   0  -7  13       11.77       11.55      5.15 o 
   1  -7  13      241.67      232.19     10.76 o 
   2  -7  13      224.03      213.48     10.43 o 
   3  -7  13       49.78       75.21      7.30 o 
  -4  -6  13       67.34       84.25      8.06 o 
  -3  -6  13       69.57       79.51      7.36 o 
  -2  -6  13      239.22      234.45     10.47 o 
  -1  -6  13       36.25       35.96      6.20 o 
   0  -6  13        1.03        9.22      4.63 o 
   1  -6  13        7.03        4.41      4.56 o 
   2  -6  13      126.81      126.10      8.44 o 
   3  -6  13       16.56       17.83      5.55 o 
  -4  -5  13      522.49      481.72     17.88 o 
  -3  -5  13        6.04        8.86      4.45 o 
  -2  -5  13       69.18       71.00      6.58 o 
  -1  -5  13      521.61      524.95     11.90 o 
   0  -5  13       25.20       37.10      5.55 o 
   1  -5  13      192.40      195.02      9.56 o 
   2  -5  13       46.42       62.03      6.42 o 
   3  -5  13       45.82       54.96      6.42 o 
   4  -5  13       41.52       45.54      4.66 o 
  -4  -4  13       80.52       85.57      7.85 o 
  -3  -4  13      620.50      560.78     18.73 o 
  -2  -4  13       16.48       23.27      4.52 o 
  -1  -4  13      372.11      430.71     10.29 o 
   0  -4  13       53.20       50.77      5.73 o 
   1  -4  13      105.61       84.83      7.03 o 
   2  -4  13       68.31       64.40      6.42 o 
   3  -4  13      219.86      226.57     10.63 o 
   4  -4  13      442.24      440.85     11.45 o 
  -4  -3  13       28.57       33.14      5.66 o 
  -3  -3  13      144.04      156.95      8.91 o 
  -2  -3  13      695.63      758.19     22.33 o 
  -1  -3  13     1747.32     1679.83     24.52 o 
   0  -3  13       74.18      110.30      7.32 o 
   1  -3  13      327.10      347.16     12.67 o 
   2  -3  13       69.72       73.33      6.58 o 
   3  -3  13      106.61      112.95      5.60 o 
   4  -3  13       28.52       27.91      4.10 o 
  -5  -2  13      252.68      292.90     14.01 o 
  -4  -2  13      507.76      474.96     17.48 o 
  -3  -2  13       16.79       23.83      4.79 o 
  -2  -2  13        4.23       14.16      4.01 o 
  -1  -2  13      410.28      453.36     11.39 o 
   0  -2  13      271.68      293.07      8.01 o 
   1  -2  13      129.53      134.85      7.85 o 
   2  -2  13       53.10       73.93      6.49 o 
   3  -2  13      277.09      250.81     13.87 o 
   4  -2  13      310.73      324.69     12.22 o 
  -5  -1  13        1.06        6.47      4.50 o 
  -4  -1  13      211.42      221.62     11.08 o 
  -3  -1  13      159.18      151.36      8.66 o 
  -2  -1  13      377.90      418.60      9.55 o 
  -1  -1  13      110.66      139.53      4.26 o 
   0  -1  13        5.81       19.80      3.87 o 
   1  -1  13      211.88      236.98      9.96 o 
   2  -1  13      134.09      136.17      5.61 o 
   3  -1  13      234.41      187.13      7.41 o 
   4  -1  13      206.37      202.80      7.32 o 
   5  -1  13       47.08       58.48      5.16 o 
  -5   0  13      155.13      158.01     10.11 o 
  -4   0  13       52.03       67.33      6.89 o 
  -3   0  13       24.42       26.05      4.70 o 
  -2   0  13      206.03      219.32      6.36 o 
  -1   0  13      295.71      310.04      6.32 o 
   0   0  13      222.57      222.27      6.68 o 
   1   0  13      984.78     1007.59     19.23 o 
   2   0  13     2114.89     1984.83     35.32 o 
   3   0  13      224.21      228.72      7.29 o 
   4   0  13       21.87       19.08      3.65 o 
   5   0  13       67.10       86.20      5.68 o 
  -5   1  13       34.54       40.97      6.29 o 
  -4   1  13      232.35      227.78     11.12 o 
  -3   1  13        2.57        6.00      3.60 o 
  -2   1  13       84.67      102.45      4.55 o 
  -1   1  13        1.10        3.84      2.01 o 
   0   1  13      254.79      293.06      7.71 o 
   1   1  13       98.41      105.65      9.54 o 
   2   1  13       48.04       51.79      3.83 o 
   3   1  13        0.36        6.54      2.81 o 
   4   1  13       24.66       30.29      3.88 o 
   5   1  13       53.55       79.62      5.49 o 
  -5   2  13      110.08      118.31      8.97 o 
  -4   2  13      148.35      141.47      8.86 o 
  -3   2  13      498.26      521.64     17.32 o 
  -2   2  13        9.05        2.96      2.25 o 
  -1   2  13     2456.71     2621.04     36.51 o 
   0   2  13     1940.94     1992.30     34.52 o 
   1   2  13     1864.97     1750.23     31.10 o 
   2   2  13        8.48        7.64      2.53 o 
   3   2  13       39.08       46.08      3.25 o 
   4   2  13     1435.66     1317.90     31.36 o 
   5   2  13      255.16      274.45     11.11 o 
  -5   3  13      172.91      175.89     10.23 o 
  -4   3  13       16.94       19.07      4.63 o 
  -3   3  13       49.68       60.08      6.02 o 
  -2   3  13       80.85       82.30      5.48 o 
  -1   3  13     2593.99     2620.50     36.46 o 
   0   3  13      424.28      494.06      8.27 o 
   1   3  13      827.47      702.91     69.91 o 
   2   3  13      562.70      547.85      9.79 o 
   3   3  13      409.02      364.11      7.70 o 
   4   3  13        8.89        6.83      2.50 o 
   5   3  13       45.95       42.65      3.66 o 
  -5   4  13       14.47       24.50      5.26 o 
  -4   4  13       27.53       20.34      4.52 o 
  -3   4  13      209.21      227.72      5.11 o 
  -2   4  13      255.89      246.69      5.30 o 
  -1   4  13       90.62       77.14      3.14 o 
   0   4  13        2.97        2.48      2.40 o 
   1   4  13       62.56       64.31      3.09 o 
   2   4  13      345.44      341.93      7.05 o 
   3   4  13      667.24      617.87     10.98 o 
   4   4  13      807.03      751.72     18.09 o 
   5   4  13      280.18      297.18     11.43 o 
  -5   5  13      288.81      247.22     12.44 o 
  -4   5  13      125.56      113.39      7.90 o 
  -3   5  13        2.10        0.36      1.73 o 
  -2   5  13        8.89       13.28      1.98 o 
  -1   5  13        0.89        1.84      1.42 o 
   0   5  13      230.34      219.19      8.45 o 
   1   5  13      669.59      592.14     10.02 o 
   2   5  13      388.07      382.39      9.27 o 
   3   5  13        2.14       -1.46      2.10 o 
   4   5  13      219.54      188.75      5.59 o 
   5   5  13       34.36       42.31      3.63 o 
  -5   6  13      254.41      232.10     12.04 o 
  -4   6  13      579.23      523.25     18.24 o 
  -3   6  13       40.50       42.02      2.63 o 
  -2   6  13      307.83      331.97      5.64 o 
  -1   6  13        3.34        1.77      1.39 o 
   0   6  13      614.46      584.38     10.76 o 
   1   6  13      715.40      686.52     11.19 o 
   2   6  13     1716.84     1625.39     23.82 o 
   3   6  13      886.44      832.30     13.77 o 
   4   6  13      536.60      496.92      9.73 o 
   5   6  13      416.83      420.70     16.28 o 
  -5   7  13      321.56      302.61     13.78 o 
  -4   7  13       21.69       22.38      4.65 o 
  -3   7  13      300.05      286.89      7.75 o 
  -2   7  13      130.96      129.22      3.44 o 
  -1   7  13      837.85      843.79     12.95 o 
   0   7  13       58.89       43.54      7.16 o 
   1   7  13      637.07      629.34     10.42 o 
   2   7  13     1015.48      922.95     14.57 o 
   3   7  13     1698.60     1613.46     29.14 o 
   4   7  13      433.06      410.82      8.53 o 
   5   7  13       51.61       67.51      4.06 o 
  -5   8  13       14.94       27.88      5.44 o 
  -4   8  13        0.24        0.18      3.40 o 
  -3   8  13      382.45      367.14      7.32 o 
  -2   8  13      225.90      212.30      4.35 o 
  -1   8  13       20.52       18.81      2.96 o 
   0   8  13        1.64        0.12      1.53 o 
   1   8  13      239.29      217.01      4.43 o 
   2   8  13      580.78      575.24      9.98 o 
   3   8  13       85.03       82.28      3.80 o 
   4   8  13       56.01       56.30      3.56 o 
   5   8  13       13.22       20.63      4.01 o 
  -5   9  13       25.08       30.21      5.68 o 
  -4   9  13      520.11      527.56     23.92 o 
  -3   9  13      151.85      141.59      8.90 o 
  -2   9  13      101.01      114.24      4.73 o 
  -1   9  13      653.42      644.49     10.39 o 
   0   9  13      105.60      103.33      3.58 o 
   1   9  13       66.18       86.14      2.98 o 
   2   9  13      108.16       87.88      3.99 o 
   3   9  13       48.14       48.87      3.98 o 
   4   9  13        6.69        7.50      4.04 o 
   5   9  13        2.71       15.46      3.79 o 
  -5  10  13        8.99       23.99      5.44 o 
  -4  10  13       42.46       43.63      3.19 o 
  -3  10  13       39.97       34.94      4.93 o 
  -2  10  13      449.27      484.59     10.68 o 
   0  10  13       96.84      115.32      3.51 o 
   1  10  13       10.78        8.15      1.57 o 
   2  10  13      390.03      371.41      6.14 o 
   3  10  13       30.50       31.46      2.90 o 
   4  10  13      115.51      124.72      7.84 o 
   5  10  13       23.36       37.01      4.45 o 
  -4  11  13        4.58        4.17      2.77 o 
  -3  11  13        2.29       15.46      2.96 o 
  -2  11  13      772.71      753.65     15.09 o 
  -1  11  13     1316.05     1857.19     26.06 o 
   0  11  13      258.65      345.90      5.68 o 
   1  11  13       64.43       56.70      2.38 o 
   2  11  13      309.06      293.20      6.54 o 
   3  11  13      178.98      185.95      5.17 o 
   4  11  13       30.90       53.62      3.45 o 
   5  11  13      168.35      169.00     26.86 o 
  -4  12  13        0.73       -1.46      2.71 o 
  -3  12  13       96.40      102.02      5.00 o 
  -2  12  13     1772.65     1731.39     30.68 o 
  -1  12  13        3.26        0.60      4.30 o 
   0  12  13     1711.99     1547.21     19.18 o 
   1  12  13      130.74      150.52      3.68 o 
   2  12  13      153.36      227.72      4.14 o 
   3  12  13        0.04        3.68      2.10 o 
   4  12  13       16.06       16.72      2.71 o 
   5  12  13      121.79      130.63      6.59 o 
  -4  13  13      155.07      168.73      6.53 o 
  -3  13  13       13.91       12.50      2.97 o 
  -2  13  13       19.34       22.24      3.20 o 
  -1  13  13       25.63       34.23      3.25 o 
   0  13  13     1128.08     1116.43     20.82 o 
   1  13  13      100.03      106.17      3.16 o 
   2  13  13      150.30      137.69      3.71 o 
   3  13  13       24.78       21.60      3.70 o 
   4  13  13      212.18      224.61      7.59 o 
   5  13  13        0.06       -0.54      3.26 o 
  -4  14  13        0.43       -3.20      2.91 o 
  -3  14  13       68.28       76.34      4.70 o 
  -2  14  13      266.85      248.81      7.47 o 
  -1  14  13      101.88      103.09      4.90 o 
   0  14  13       50.12       52.23      3.73 o 
   1  14  13      830.74      743.72     10.30 o 
   2  14  13     1772.62     1618.85     20.40 o 
   3  14  13      924.59      872.67     14.25 o 
   4  14  13        9.21       12.31      3.27 o 
   5  14  13        3.84        5.99      5.62 o 
  -4  15  13      117.56      121.32      6.12 o 
  -3  15  13        0.88        1.12      2.79 o 
  -2  15  13        9.63        6.32      4.29 o 
  -1  15  13       25.13       25.43      3.22 o 
   0  15  13      786.53      776.85     15.75 o 
   1  15  13      327.42      270.58      7.56 o 
   2  15  13        3.42        2.09      1.62 o 
   3  15  13        2.29        4.16      1.63 o 
   4  15  13       22.48       17.70      3.41 o 
  -4  16  13       42.41       40.16      4.64 o 
  -3  16  13       14.83       20.72      3.68 o 
  -2  16  13       31.43       40.64      5.57 o 
  -1  16  13        0.68        2.36      2.50 o 
   0  16  13        4.85       10.70      4.20 o 
   1  16  13      470.24      426.41     10.13 o 
   2  16  13     1530.54     1403.45     25.69 o 
   3  16  13        1.94        1.19      1.55 o 
   4  16  13        1.01       -4.15      2.77 o 
  -3  17  13        9.37        2.94      3.28 o 
  -2  17  13       77.40       88.09      5.10 o 
  -1  17  13      208.93      207.72      7.01 o 
   0  17  13      207.34      222.60      7.13 o 
   1  17  13      174.13      153.34      5.85 o 
   2  17  13      152.55      142.41      5.56 o 
   3  17  13        8.95       14.05      1.88 o 
   4  17  13      169.33      195.38     10.36 o 
  -3  18  13       66.14       95.66      5.77 o 
  -2  18  13      257.74      247.87      8.08 o 
  -1  18  13       60.26       72.18      4.73 o 
   0  18  13       13.59       18.06      3.11 o 
   1  18  13       21.50       25.29      3.21 o 
   2  18  13      340.60      359.96      9.32 o 
   3  18  13       91.21      105.91      8.17 o 
  -2  19  13        2.36       10.58      4.16 o 
  -1  19  13        1.92        3.85      2.89 o 
   0  19  13      106.31       86.79      5.83 o 
   1  19  13       18.87       23.37      3.23 o 
   2  19  13       17.51       13.44      3.51 o 
   3  19  13       10.98       15.42      5.26 o 
  -2  20  13        3.34        3.52      3.48 o 
  -1  20  13       43.05       57.94      4.64 o 
   0  20  13        1.04        3.58      3.02 o 
   1  20  13       39.40       39.42      3.83 o 
   2  20  13       39.73       40.22     11.26 o 
   3  20  13        0.17       -6.71      4.48 o 
  -1  21  13        8.89        3.26      4.33 o 
   0  21  13        0.22       -2.25      2.74 o 
   1  21  13      162.37      147.48      6.21 o 
   2  21  13       47.27       48.02      4.17 o 
   0 -10  14      114.68      143.73      9.94 o 
  -2  -9  14        2.71        0.13      6.20 o 
  -1  -9  14        3.43       13.25      6.22 o 
   0  -9  14        3.34        2.42      5.33 o 
   1  -9  14       12.20        0.72      5.15 o 
  -2  -8  14      234.45      252.35     12.91 o 
  -1  -8  14       27.28       37.06      6.91 o 
   0  -8  14       40.33       48.18      6.91 o 
   1  -8  14      356.39      350.94     14.01 o 
   2  -8  14      208.81      195.22     10.56 o 
  -3  -7  14        3.67        6.04      4.65 o 
  -2  -7  14       71.92       78.05      8.64 o 
  -1  -7  14      234.75      245.03     12.22 o 
   0  -7  14      295.67      296.43     12.78 o 
   1  -7  14        0.02       -3.27      4.74 o 
   2  -7  14       17.44       20.86      5.82 o 
   3  -7  14       25.00       24.35      6.20 o 
  -3  -6  14       28.69       29.47      5.68 o 
  -1  -6  14        4.15        4.81      5.19 o 
   0  -6  14       87.39       90.00      7.76 o 
   1  -6  14        0.19        2.10      4.54 o 
   2  -6  14      317.50      316.73     12.91 o 
   3  -6  14      193.44      210.75     10.90 o 
  -4  -5  14        6.82       10.54      4.95 o 
  -3  -5  14       16.62       17.43      5.15 o 
  -1  -5  14       11.98        3.96      4.27 o 
   0  -5  14       10.89        8.93      4.88 o 
   1  -5  14       32.58       34.15      5.86 o 
   2  -5  14      267.51      240.51     10.99 o 
   3  -5  14       15.93       26.52      5.82 o 
  -4  -4  14        1.45       -2.30      4.03 o 
  -3  -4  14      387.74      384.67     14.77 o 
  -2  -4  14       43.19       60.93      6.02 o 
  -1  -4  14      186.96      196.32      6.85 o 
   0  -4  14        0.04        3.76      4.30 o 
   1  -4  14      438.42      418.66     14.77 o 
   2  -4  14        1.10        7.21      4.86 o 
   3  -4  14       28.30       34.21      6.06 o 
   4  -4  14       40.14       42.59      4.66 o 
  -4  -3  14       33.30       51.87      6.83 o 
  -3  -3  14      328.90      333.04     13.40 o 
  -2  -3  14      154.18      143.46      8.15 o 
  -1  -3  14     1134.22     1185.58     22.37 o 
   0  -3  14      212.32      277.97      8.05 o 
   1  -3  14       43.33       46.75      5.91 o 
   2  -3  14      109.92      123.14      8.17 o 
   3  -3  14      403.87      383.08     10.18 o 
   4  -3  14      520.48      523.77     12.97 o 
  -4  -2  14        4.40        7.76      4.48 o 
  -3  -2  14        0.08       44.53      5.80 o 
  -2  -2  14       15.69       21.24      4.34 o 
  -1  -2  14     1043.20     1045.33     20.02 o 
   0  -2  14      285.78      293.84      8.26 o 
   1  -2  14        3.52       20.77      4.92 o 
   2  -2  14      558.86      602.73     18.77 o 
   3  -2  14      503.73      503.46     12.12 o 
   4  -2  14        8.86        6.62      3.48 o 
  -4  -1  14      332.72      356.74     14.77 o 
  -3  -1  14      363.48      383.03     14.39 o 
  -2  -1  14       15.76       17.66      4.18 o 
  -1  -1  14       14.45       27.07      3.38 o 
   0  -1  14      961.01     1047.46     20.08 o 
   1  -1  14      440.97      421.16     14.34 o 
   2  -1  14      376.12      319.57     12.22 o 
   3  -1  14       22.56       29.65      3.83 o 
   4  -1  14        9.38       34.20      4.20 o 
  -5   0  14      462.37      453.97     18.17 o 
  -4   0  14       22.63       18.80      5.06 o 
  -3   0  14       26.52       35.94      5.39 o 
  -2   0  14      151.41      176.20      5.77 o 
  -1   0  14      188.78      205.66      6.60 o 
   0   0  14      130.49      139.73      5.64 o 
   1   0  14      471.54      418.62     10.12 o 
   2   0  14       54.30       59.16      4.15 o 
   3   0  14      131.69      129.96      5.84 o 
   4   0  14      345.94      360.18     10.08 o 
  -5   1  14       22.32       34.93      6.33 o 
  -4   1  14       14.48       11.59      4.63 o 
  -3   1  14        0.19       -0.58      3.51 o 
  -2   1  14      456.62      489.75     23.59 o 
  -1   1  14      140.68      151.30      4.36 o 
   0   1  14      361.89      398.87      9.61 o 
   1   1  14      467.74      440.90     13.58 o 
   2   1  14      562.67      573.39     10.41 o 
   3   1  14       19.54       28.18      3.69 o 
   4   1  14       56.15       59.94      4.75 o 
   5   1  14      145.72      156.53      5.83 o 
  -5   2  14        3.47       10.05      4.95 o 
  -4   2  14       34.89       31.06      5.33 o 
  -3   2  14        7.31        8.35      4.12 o 
  -2   2  14      269.33      293.46      7.61 o 
  -1   2  14      191.36      177.43      4.84 o 
   0   2  14        2.17        2.49      2.64 o 
   1   2  14     1506.70     1402.43     25.55 o 
   2   2  14       43.28       47.21      3.19 o 
   3   2  14      126.91      128.26      4.68 o 
   4   2  14       91.82       87.79      4.37 o 
   5   2  14       39.88       56.82      4.10 o 
  -5   3  14      386.53      344.52     15.02 o 
  -4   3  14      203.27      189.60     10.20 o 
  -3   3  14      314.27      338.50     13.05 o 
  -2   3  14      459.30      459.60     17.96 o 
  -1   3  14      388.89      393.51      7.37 o 
   0   3  14       31.06       28.93      3.27 o 
   1   3  14      899.44      829.59     16.36 o 
   2   3  14      415.23      397.90      7.97 o 
   3   3  14        2.71        4.66      2.28 o 
   4   3  14       12.54       24.92      3.07 o 
   5   3  14      515.44      477.48     12.63 o 
  -5   4  14       59.40       64.65      7.34 o 
  -4   4  14      400.48      370.90     14.59 o 
  -3   4  14        0.10        2.08      3.27 o 
  -2   4  14      175.11      186.65      4.12 o 
  -1   4  14      593.03      570.93      9.63 o 
   0   4  14     1562.46     1549.81     27.57 o 
   1   4  14       86.92       89.65      3.69 o 
   2   4  14      351.09      340.43      9.74 o 
   3   4  14      121.53      121.46      4.54 o 
   4   4  14      308.62      279.84      6.97 o 
   5   4  14       38.37       40.46      3.67 o 
  -5   5  14      284.90      263.76     13.02 o 
  -4   5  14       24.62       25.15      5.08 o 
  -3   5  14        4.10       -1.01      1.74 o 
  -2   5  14        0.90       -0.13      1.51 o 
  -1   5  14       39.26       36.90      2.31 o 
   0   5  14      344.44      307.02     10.27 o 
   1   5  14      489.48      446.44      8.32 o 
   2   5  14        8.06        4.09      2.00 o 
   3   5  14       24.21       16.81      2.65 o 
   4   5  14      277.52      236.15      6.36 o 
   5   5  14       20.01       31.15      3.47 o 
  -5   6  14       15.87       30.68      5.82 o 
  -4   6  14      828.11      755.06     24.06 o 
  -3   6  14      125.72      128.66      4.10 o 
  -2   6  14      261.94      273.73      5.09 o 
  -1   6  14      125.87      125.63      3.32 o 
   0   6  14      617.08      654.49     16.51 o 
   1   6  14      770.87      703.85     14.93 o 
   2   6  14     2011.46     1809.36     26.42 o 
   3   6  14        5.09        5.16      2.36 o 
   4   6  14        3.39        1.51      2.45 o 
   5   6  14       36.12       47.96      3.88 o 
  -5   7  14       70.26       71.43      7.45 o 
  -4   7  14        0.04        2.28      3.45 o 
  -3   7  14      225.84      206.99      6.07 o 
  -2   7  14       32.41       35.42      2.98 o 
  -1   7  14       13.29       11.76      2.07 o 
   0   7  14      287.57      249.00      5.51 o 
   1   7  14      811.99      766.98     12.40 o 
   2   7  14      163.73      171.86      4.94 o 
   3   7  14      412.02      370.92     12.93 o 
   4   7  14       92.93       92.40      5.90 o 
   5   7  14       66.66       89.12      4.60 o 
  -5   8  14      218.51      194.66     11.05 o 
  -4   8  14      200.56      171.95      9.47 o 
  -3   8  14        8.81        7.76      2.14 o 
  -2   8  14       68.66       50.02      3.66 o 
  -1   8  14     1287.18     1250.62     18.34 o 
   0   8  14      402.79      387.19      8.70 o 
   1   8  14        7.66        8.33      1.96 o 
   2   8  14       73.50       74.48      3.54 o 
   3   8  14      723.10      646.38     11.42 o 
   4   8  14      144.06      124.64      4.74 o 
   5   8  14      151.91      156.67      5.57 o 
  -5   9  14        2.74        4.05      4.25 o 
  -4   9  14       24.85       22.49      4.99 o 
  -3   9  14       43.67       71.18      3.74 o 
  -2   9  14        0.49        0.76      1.84 o 
  -1   9  14       62.88       64.38      3.06 o 
   0   9  14       58.13       62.18      3.06 o 
   1   9  14       14.00       23.57      1.99 o 
   2   9  14      651.51      629.87     10.83 o 
   3   9  14        4.32        1.60      2.15 o 
   4   9  14       76.83       78.83      4.96 o 
   5   9  14      208.94      236.43      8.49 o 
  -5  10  14      135.19      135.88      9.60 o 
  -4  10  14      471.77      437.10     24.47 o 
  -3  10  14      535.26      548.56     12.02 o 
  -2  10  14     2164.24     2035.57     35.28 o 
  -1  10  14      165.47      212.68      5.04 o 
   0  10  14     4084.07     4016.61     54.08 o 
   1  10  14      602.52      552.82      8.25 o 
   2  10  14       13.68       28.28      2.51 o 
   3  10  14       55.83       66.41      3.54 o 
   4  10  14      126.33      119.53      4.70 o 
   5  10  14      271.09      316.13      9.83 o 
  -4  11  14        0.02        0.65      2.73 o 
  -3  11  14        0.19        4.80      2.76 o 
  -2  11  14      262.11      362.09     13.62 o 
  -1  11  14      105.82      112.71      3.81 o 
   0  11  14       10.29      104.57      4.58 o 
   1  11  14      613.76      614.44      8.93 o 
   2  11  14      328.69      300.98      6.50 o 
   3  11  14      193.06      183.36      5.27 o 
   4  11  14      107.39      116.02      4.62 o 
   5  11  14        3.85       12.79      3.51 o 
  -4  12  14       83.74       86.83      5.09 o 
  -3  12  14       54.82       49.25      4.00 o 
  -2  12  14       75.93       76.02      4.40 o 
  -1  12  14     1249.90     1133.81     29.76 o 
   0  12  14     1477.43     1545.07     22.27 o 
   1  12  14        0.63        9.14      1.68 o 
   2  12  14      304.44      280.74      5.40 o 
   3  12  14       34.95       44.54      3.10 o 
   4  12  14      213.92      226.97      6.21 o 
   5  12  14        9.79       12.52      3.88 o 
  -4  13  14        8.95       10.89      3.31 o 
  -3  13  14      125.15      134.37      5.73 o 
  -2  13  14      142.96      148.51      5.81 o 
  -1  13  14      117.52      118.79      8.85 o 
   0  13  14       24.53       33.99      3.28 o 
   1  13  14      391.20      332.07      5.77 o 
   3  13  14        2.36       18.01      2.99 o 
   4  13  14       12.06       13.89      2.69 o 
   5  13  14       34.47       45.64      4.86 o 
  -4  14  14      287.94      307.89      9.11 o 
  -3  14  14        5.79        8.75      3.04 o 
  -2  14  14        1.60        0.48      2.50 o 
  -1  14  14       90.12       82.78      6.42 o 
   0  14  14      666.05      661.50     13.92 o 
   1  14  14      455.76      431.43      6.90 o 
   2  14  14      392.84      380.00      6.55 o 
   3  14  14        0.49        1.22      2.07 o 
   4  14  14        5.68        7.45      3.19 o 
  -4  15  14       92.23       92.88      5.55 o 
  -3  15  14        0.69        5.86      2.96 o 
  -2  15  14      632.31      607.48     13.54 o 
  -1  15  14     1184.30     1102.86     21.20 o 
   0  15  14      257.88      262.74      7.60 o 
   1  15  14      259.94      272.56      7.68 o 
   2  15  14      273.70      233.81      4.91 o 
   3  15  14      145.70      135.67      4.62 o 
   4  15  14        1.28        1.13      2.95 o 
  -3  16  14      316.87      328.04      9.47 o 
  -2  16  14      198.57       93.58      6.31 o 
  -1  16  14        3.58        2.83      2.64 o 
   0  16  14      250.28      262.74      7.70 o 
   1  16  14       58.52       60.93      4.03 o 
   2  16  14      460.71      438.05     10.44 o 
   3  16  14        9.57       10.95      2.05 o 
   4  16  14      129.66      141.00      9.35 o 
  -3  17  14        0.35       -4.37      2.91 o 
  -2  17  14      106.56       90.32     14.58 o 
  -1  17  14       11.35       10.86      3.03 o 
   0  17  14        2.26        2.90      2.60 o 
   1  17  14       26.31       24.74      3.21 o 
   2  17  14      257.67      261.54      7.71 o 
   3  17  14       12.79       16.03      2.14 o 
   4  17  14       72.14       79.58      6.71 o 
  -3  18  14        0.04       -2.76      3.16 o 
  -2  18  14       28.83       29.96      3.92 o 
  -1  18  14        0.90       -3.76      2.51 o 
   0  18  14       63.65       66.94      4.47 o 
   1  18  14       27.15       40.97      3.71 o 
   2  18  14       32.77       22.50      3.17 o 
  -2  19  14      207.20      211.82      7.78 o 
  -1  19  14        3.38        6.45      4.05 o 
   0  19  14       12.76       18.20      5.26 o 
   1  19  14       43.46       42.42      3.85 o 
   2  19  14      140.38      136.00      5.78 o 
  -2  20  14      222.27      239.97      9.73 o 
  -1  20  14       21.48       18.96      3.60 o 
   0  20  14        4.12        6.86      2.97 o 
   1  20  14      502.38      511.22     12.25 o 
   2  20  14      219.30      272.75      8.30 o 
  -1  21  14      200.22      216.72      7.95 o 
   0  21  14      174.80      176.23      6.95 o 
   1  21  14        0.04       -1.02      2.79 o 
   2  21  14       11.26       12.77      3.22 o 
  -2  -8  15      101.44      115.00     10.23 o 
  -1  -8  15      113.23      120.66      9.78 o 
   0  -8  15        6.69        5.33      5.64 o 
   1  -8  15        0.63       -0.63      5.03 o 
  -2  -7  15       17.16       32.22      7.38 o 
  -1  -7  15      292.71      279.25     13.20 o 
   0  -7  15        0.48        1.86      5.28 o 
   1  -7  15       14.74        2.82      5.24 o 
   2  -7  15      184.01      211.26     11.05 o 
  -2  -6  15      147.09      148.25     10.43 o 
  -1  -6  15       43.41       73.93      7.88 o 
   0  -6  15      283.69      306.64     13.27 o 
   1  -6  15      334.69      337.58     13.65 o 
   2  -6  15       25.35       22.02      5.97 o 
  -2  -5  15        7.44       12.22      6.20 o 
  -1  -5  15      597.05      608.46     20.09 o 
   0  -5  15      162.07      175.51     10.00 o 
   1  -5  15        4.71        5.26      5.01 o 
   2  -5  15      192.85      202.69     10.56 o 
   3  -5  15      140.71      129.07      9.06 o 
  -3  -4  15       39.36       56.23      6.42 o 
  -2  -4  15      108.19      112.24      9.20 o 
  -1  -4  15       10.51        9.29      4.70 o 
   0  -4  15        5.99       10.09      3.73 o 
   1  -4  15      128.07      145.88      9.02 o 
   2  -4  15      140.49      144.87      9.02 o 
   3  -4  15       45.91       38.78      6.53 o 
  -4  -3  15      334.24      350.90     14.93 o 
  -3  -3  15       36.65       45.43      6.00 o 
  -2  -3  15      322.29      339.13     13.94 o 
  -1  -3  15      406.33      448.76     10.94 o 
   0  -3  15       56.32       70.66     10.54 o 
   1  -3  15      100.27      110.19      7.97 o 
   2  -3  15      291.48      277.26     11.88 o 
   3  -3  15        1.01       -2.51      4.79 o 
   4  -3  15        2.75        2.78      3.59 o 
  -4  -2  15       83.32      106.16      8.50 o 
  -3  -2  15        1.18        6.06      4.18 o 
  -2  -2  15       77.22       81.90      7.81 o 
  -1  -2  15      257.04      266.34      9.62 o 
   0  -2  15      592.75      729.94     15.40 o 
   1  -2  15      189.82      176.51      9.42 o 
   2  -2  15      101.95       94.28      7.68 o 
   3  -2  15      114.01      108.22      5.81 o 
   4  -2  15       70.93       85.26     17.89 o 
  -4  -1  15       95.38      104.52      8.53 o 
  -3  -1  15        3.52        3.22      4.14 o 
  -2  -1  15      118.47      170.70     12.03 o 
  -1  -1  15        0.50        9.94      3.11 o 
   0  -1  15      417.59      446.56     10.71 o 
   1  -1  15       56.36       60.14      5.53 o 
   2  -1  15      124.50      121.15      8.12 o 
   3  -1  15      191.87      201.58      9.61 o 
   4  -1  15       19.37       30.25      5.38 o 
  -4   0  15      173.06      180.72     10.34 o 
  -3   0  15      765.52      846.49     25.53 o 
  -2   0  15      192.55      232.27      7.44 o 
  -1   0  15      168.75      161.30      6.06 o 
   0   0  15      162.86      168.86      6.32 o 
   1   0  15      311.39      332.93      8.98 o 
   2   0  15      771.76      701.47     18.14 o 
   3   0  15        1.96        6.59      3.20 o 
   4   0  15       55.23       65.07      5.06 o 
  -4   1  15      145.22      143.68      9.42 o 
  -3   1  15      220.30      228.27     10.76 o 
  -2   1  15        1.29        2.71      2.17 o 
  -1   1  15       86.70      100.53      5.06 o 
   0   1  15      403.14      420.77     10.15 o 
   2   1  15        0.15        0.24      2.27 o 
   3   1  15        3.13        5.96      2.58 o 
   4   1  15      375.95      372.34     11.36 o 
  -4   2  15       51.12       67.49      6.87 o 
  -3   2  15       93.77       76.89      6.89 o 
  -2   2  15      296.88      349.32      7.20 o 
  -1   2  15      330.72      325.86      8.51 o 
   0   2  15       26.35       21.46      3.37 o 
   1   2  15       22.63       20.67      5.61 o 
   2   2  15      143.43      131.95      4.68 o 
   3   2  15       86.21       91.92      4.32 o 
   4   2  15      226.32      202.81      6.16 o 
  -5   3  15       51.10       57.89      7.05 o 
  -4   3  15       10.52       10.70      4.39 o 
  -3   3  15        9.98       12.78      4.16 o 
  -2   3  15      222.76      237.68      5.72 o 
  -1   3  15       76.12       72.97      4.35 o 
   0   3  15      138.92      133.43      5.52 o 
   1   3  15        2.39        4.07      2.65 o 
   2   3  15      702.92      626.14     12.78 o 
   3   3  15      122.96      111.95      4.56 o 
   4   3  15      216.03      222.10      7.97 o 
   5   3  15       40.42       59.72      4.32 o 
  -5   4  15        0.44       12.51      4.83 o 
  -4   4  15       75.12       67.69      6.76 o 
  -3   4  15      226.04      240.82     10.63 o 
  -2   4  15      306.10      295.47      6.44 o 
  -1   4  15       35.92       31.36      2.47 o 
   0   4  15      842.41      843.04     16.60 o 
   1   4  15     1606.50      854.25     24.08 o 
   2   4  15      158.06      141.03      6.23 o 
   3   4  15        5.18        3.92      2.32 o 
   4   4  15        6.82        5.79      2.59 o 
   5   4  15       77.64       89.83      4.77 o 
  -5   5  15      147.01      159.28     10.18 o 
  -4   5  15      257.02      236.68     11.46 o 
  -3   5  15       17.17       18.87      2.76 o 
  -2   5  15       98.48      112.71      3.40 o 
  -1   5  15       62.82       65.63      3.07 o 
   0   5  15     2455.46     2468.59     60.35 o 
   1   5  15       56.77       53.85      3.19 o 
   2   5  15        0.28        0.53      1.82 o 
   3   5  15        3.49        6.24      2.41 o 
   4   5  15      189.26      199.71      6.67 o 
   5   5  15      172.58      166.07      5.91 o 
  -5   6  15      582.92      552.25     20.68 o 
  -4   6  15       27.39       32.29      5.28 o 
  -3   6  15       58.43       58.57      3.08 o 
  -2   6  15      513.62      535.56      8.14 o 
  -1   6  15     1018.98      996.84     13.17 o 
   0   6  15      157.82      169.15      8.29 o 
   1   6  15      770.25      749.47     12.41 o 
   2   6  15      797.86      736.22     12.50 o 
   3   6  15      398.13      368.78      7.95 o 
   4   6  15       25.10       37.26      4.03 o 
   5   6  15        0.06       -0.28      2.67 o 
  -5   7  15      230.34      226.30     12.13 o 
  -4   7  15       37.45       37.19      5.66 o 
  -3   7  15       45.45       53.78      3.11 o 
  -2   7  15        0.01        0.81      1.64 o 
  -1   7  15      290.20      307.41      6.39 o 
   0   7  15      334.25      325.63      7.13 o 
   1   7  15       54.08       54.94      4.72 o 
   2   7  15      470.55      424.81      8.38 o 
   3   7  15       90.10       83.44      5.10 o 
   4   7  15        0.43        0.56      2.46 o 
   5   7  15        0.17        2.12      2.78 o 
  -5   8  15       28.70       37.37      6.33 o 
  -4   8  15      185.62      172.82      9.69 o 
  -3   8  15        5.71        3.48      1.83 o 
  -2   8  15      544.22      449.59      7.20 o 
  -1   8  15        7.02       11.27      2.13 o 
   0   8  15       51.35       49.95      5.25 o 
   1   8  15        3.53        3.26      1.97 o 
   2   8  15      351.64      315.31      6.89 o 
   3   8  15      143.82      118.86      4.57 o 
   4   8  15       10.91        9.80      3.13 o 
   5   8  15       36.48       41.10      6.32 o 
  -4   9  15      176.48      156.51      9.42 o 
  -3   9  15      117.79      106.26      4.20 o 
  -2   9  15       60.07       64.70      3.88 o 
  -1   9  15      182.40      152.40      6.87 o 
   0   9  15      280.06      275.23      7.69 o 
   1   9  15       80.98       80.22      3.12 o 
   2   9  15        5.31        4.27      2.15 o 
   3   9  15      737.85      659.81     11.74 o 
   4   9  15      250.91      235.54      7.82 o 
   5   9  15        4.58        4.44      4.72 o 
  -4  10  15       53.12       58.58      6.51 o 
  -3  10  15     2131.47     2096.19     36.59 o 
  -2  10  15     1167.75     1195.34     22.24 o 
  -1  10  15      784.75      765.21     12.27 o 
   0  10  15      917.08      920.37     17.36 o 
   1  10  15      547.37      480.89      7.56 o 
   2  10  15      618.69      566.32     11.58 o 
   3  10  15      888.70      883.84     14.67 o 
   4  10  15       20.23       14.15      2.86 o 
   5  10  15        0.18        7.40      3.71 o 
  -4  11  15      119.83      117.46      5.52 o 
  -3  11  15      426.80      386.96     14.88 o 
  -2  11  15      660.09      649.73     13.71 o 
  -1  11  15      160.42      197.73      6.51 o 
   0  11  15      397.22      474.52      8.56 o 
   1  11  15     1155.15     1053.19     14.01 o 
   2  11  15      140.47      153.77      4.74 o 
   3  11  15        7.73        4.85      2.91 o 
   4  11  15      102.82      100.83      4.57 o 
   5  11  15        3.36        4.10      3.09 o 
  -4  12  15       90.59      106.42      5.46 o 
  -3  12  15      121.63      124.63      5.55 o 
  -2  12  15       80.64      100.11      4.98 o 
  -1  12  15       18.67       16.94      2.92 o 
   0  12  15      344.83      313.49      6.51 o 
   1  12  15        0.00        7.12      1.68 o 
   2  12  15       73.98       70.22      3.01 o 
   3  12  15      222.05      192.31      5.52 o 
   4  12  15       29.73       29.00      3.45 o 
   5  12  15       37.64       53.47      5.50 o 
  -4  13  15      208.50      202.75      7.31 o 
  -3  13  15       35.04       40.09      5.10 o 
  -2  13  15       75.12       77.80      6.05 o 
   0  13  15      140.63      137.51      5.49 o 
   1  13  15      911.74      782.16     10.95 o 
   2  13  15      131.96      146.29      3.97 o 
   3  13  15      299.45      271.67      6.57 o 
   4  13  15       41.33       50.63      3.65 o 
  -4  14  15        0.76        0.57      3.09 o 
  -3  14  15       12.95       13.09      3.24 o 
  -2  14  15      126.78      140.90      5.89 o 
  -1  14  15      277.01      286.87     14.03 o 
   0  14  15       28.89       32.46      3.42 o 
   1  14  15      353.14      344.10      6.03 o 
   2  14  15      201.70      154.28      4.06 o 
   3  14  15      362.76      367.21      7.81 o 
   4  14  15        2.12        0.72      3.06 o 
  -3  15  15      112.47      124.61      5.88 o 
  -2  15  15       39.01       39.38      3.93 o 
  -1  15  15        3.44        1.48      2.56 o 
   0  15  15        3.89        4.29      2.59 o 
   1  15  15      312.28      283.36      8.03 o 
   2  15  15       27.26       30.01      2.28 o 
   3  15  15       16.08       18.76      2.64 o 
   4  15  15       48.04       54.14      4.58 o 
  -3  16  15        9.34       13.97      3.53 o 
  -2  16  15       17.98       22.03      3.59 o 
  -1  16  15      430.50      417.21     10.47 o 
   0  16  15       62.05       71.79      4.46 o 
   1  16  15      238.01      218.83      7.79 o 
   2  16  15      297.31      278.62      8.02 o 
   3  16  15        0.46       -0.14      2.15 o 
   4  16  15      181.60      211.41      9.95 o 
  -3  17  15      233.67      219.77      7.89 o 
  -1  17  15      254.65      246.38      7.79 o 
   0  17  15        6.54        7.19      3.16 o 
   1  17  15        5.19        2.58      2.52 o 
   2  17  15      180.20      182.50      6.48 o 
   3  17  15      187.61      174.51      5.23 o 
   4  17  15       12.54        9.57      3.40 o 
  -3  18  15      158.25      204.23      7.87 o 
  -2  18  15      114.27      103.24      5.87 o 
  -1  18  15       65.02       71.10      4.75 o 
   0  18  15      133.08      141.22      5.93 o 
   1  18  15      176.60      173.70      6.87 o 
   2  18  15        0.97        0.19      2.50 o 
   3  18  15      186.90      216.67      7.26 o 
  -2  19  15       36.64       40.93      4.47 o 
  -1  19  15        6.99        5.06      3.13 o 
   0  19  15        2.19        2.57      2.96 o 
   1  19  15       64.37       65.73      6.11 o 
   2  19  15       80.13       88.39      5.00 o 
  -1  20  15       93.48      101.32      5.71 o 
   0  20  15      322.52      335.33      9.61 o 
   1  20  15      143.32      139.47      6.11 o 
   2  20  15        2.36        0.99      2.71 o 
  -1  21  15      214.93      216.90      7.97 o 
   0  21  15       54.17       66.65      4.93 o 
   1  21  15        4.71        7.61      3.02 o 
  -1  -7  16       18.30       12.20      6.44 o 
   0  -7  16       93.67      121.80      9.53 o 
   1  -7  16      106.48      122.49      9.20 o 
  -2  -6  16      288.80      343.02     15.26 o 
  -1  -6  16       23.09       26.49      6.58 o 
   0  -6  16       26.12       23.76      4.23 o 
   1  -6  16       22.46       34.33      6.51 o 
   2  -6  16        6.21        8.26      5.66 o 
  -2  -5  16      141.47      148.23     10.61 o 
  -1  -5  16      363.47      356.47     14.63 o 
   0  -5  16      203.44      210.65     10.03 o 
   1  -5  16      497.78      521.01     17.99 o 
   2  -5  16      161.88      165.53     10.05 o 
  -2  -4  16       10.00        7.32      5.93 o 
  -1  -4  16       66.19       85.15      8.12 o 
   0  -4  16     1437.50     1486.98     28.02 o 
   1  -4  16       35.19       17.92      5.64 o 
   2  -4  16        0.04        2.66      5.24 o 
   3  -4  16      307.30      296.37     13.16 o 
  -2  -3  16       55.97       60.73      7.54 o 
  -1  -3  16      390.83      377.99     10.01 o 
   0  -3  16      357.79      367.60      9.97 o 
   1  -3  16        0.05        3.42      3.24 o 
   2  -3  16      758.08      723.59     22.40 o 
   3  -3  16      140.81      142.05      9.71 o 
  -4  -2  16      158.25      183.85     10.94 o 
  -2  -2  16        1.65       -0.94      5.12 o 
  -1  -2  16        2.14        8.97      3.36 o 
   0  -2  16        1.36        6.31      3.31 o 
   1  -2  16      608.10      578.61     13.38 o 
   2  -2  16      374.23      310.44     12.84 o 
   3  -2  16       23.02       30.39      6.18 o 
  -4  -1  16        0.09        6.47      4.54 o 
  -3  -1  16        0.38        4.25      4.16 o 
  -2  -1  16       43.12       42.38      6.71 o 
  -1  -1  16       74.27       83.26      5.05 o 
   0  -1  16       16.23       18.13      3.59 o 
   1  -1  16      366.51      366.98      9.88 o 
   3  -1  16        0.76       -3.61      3.05 o 
   4  -1  16        3.41       -2.27      3.49 o 
  -4   0  16      327.48      337.85     14.59 o 
  -3   0  16      113.30      122.56      8.35 o 
  -2   0  16       58.67       60.53      7.00 o 
  -1   0  16      508.45      545.76     13.11 o 
   0   0  16     1119.22     1183.39     22.66 o 
   1   0  16       29.63       38.90      4.12 o 
   2   0  16       54.76       61.88      6.51 o 
   3   0  16       94.24       94.72      6.81 o 
   4   0  16      697.03      684.04     14.46 o 
  -4   1  16      275.76      260.38     12.53 o 
  -3   1  16        0.92        1.97      3.96 o 
  -2   1  16      831.50      883.23     25.55 o 
  -1   1  16      257.82      244.87      7.50 o 
   0   1  16       36.93       54.30      6.32 o 
   1   1  16      102.51      103.87      5.40 o 
   2   1  16       85.66       83.78      5.23 o 
   3   1  16      396.40      371.92     13.94 o 
   4   1  16      307.40      285.15     12.48 o 
  -4   2  16      294.84      314.33     13.85 o 
  -3   2  16      472.51      517.32     17.77 o 
  -2   2  16      906.95      948.17     15.24 o 
  -1   2  16      105.61      122.70      5.56 o 
   0   2  16      113.19      125.24      5.70 o 
   1   2  16       25.70       31.87      3.76 o 
   2   2  16        5.56        7.37      2.56 o 
   3   2  16       70.12       73.84      4.15 o 
   4   2  16       27.98       26.19      3.35 o 
  -4   3  16        9.31       14.08      4.39 o 
  -3   3  16       16.63       19.76      4.68 o 
  -2   3  16        8.57        7.37      2.33 o 
  -1   3  16      152.39      148.55      5.88 o 
   0   3  16        0.28        0.68      4.10 o 
   1   3  16     1640.15     1539.24     28.19 o 
   2   3  16        2.79        1.86      2.31 o 
   3   3  16      218.84      189.53      6.64 o 
   4   3  16      122.79      133.08      5.26 o 
  -4   4  16       16.30       12.64      4.32 o 
  -3   4  16       12.51       16.13      4.34 o 
  -2   4  16      445.07      460.45      8.74 o 
  -1   4  16       21.39       24.44      3.50 o 
   0   4  16      912.68      911.22     17.93 o 
   1   4  16     1172.50     1130.26     30.10 o 
   2   4  16       16.11       15.31      2.69 o 
   3   4  16      123.65      118.45      8.90 o 
   4   4  16      301.09      309.98      7.73 o 
  -4   5  16        2.53        4.59      3.83 o 
  -3   5  16       14.80       22.24      4.54 o 
  -2   5  16       96.40      111.64      4.18 o 
  -1   5  16      157.01      168.08      6.01 o 
   0   5  16       17.28       19.97      3.66 o 
   1   5  16      413.56      358.91     25.87 o 
   2   5  16      949.71      827.95     36.59 o 
   3   5  16      128.79      129.90      6.84 o 
   4   5  16       69.68       60.66      4.09 o 
  -4   6  16       38.39       49.07      6.13 o 
  -3   6  16      283.46      291.03      6.90 o 
  -2   6  16      154.43      136.51      3.80 o 
  -1   6  16       51.22       61.81      5.93 o 
   0   6  16        0.15        1.88      2.78 o 
   1   6  16     1965.59     1910.53     27.85 o 
   2   6  16      382.46      345.23      7.47 o 
   3   6  16       16.23       15.80      2.85 o 
   4   6  16       14.43       16.93      3.01 o 
   5   6  16      148.43      158.59     12.16 o 
  -4   7  16       17.75       22.38      4.97 o 
  -3   7  16       21.79       29.44      2.41 o 
  -2   7  16        3.76        9.60      1.91 o 
  -1   7  16     1057.21      976.20     18.54 o 
   0   7  16      415.17      415.76     12.69 o 
   1   7  16      144.54      145.08      6.91 o 
   2   7  16       69.89       70.80      3.71 o 
   3   7  16      261.43      242.21      7.88 o 
   4   7  16        7.85       10.49      2.79 o 
   5   7  16      273.96      292.19     15.41 o 
  -4   8  16      177.83      157.33      9.44 o 
  -3   8  16      523.65      544.25      8.60 o 
  -2   8  16        3.50        0.46      1.67 o 
  -1   8  16     1068.07     1029.65     15.83 o 
   0   8  16      188.16      203.42      5.53 o 
   1   8  16      551.98      507.86      9.33 o 
   2   8  16      862.26      783.16     13.24 o 
   3   8  16       28.66       20.48      2.91 o 
   4   8  16       98.29       98.39      4.62 o 
   5   8  16      182.84      236.02     11.32 o 
  -4   9  16       88.81       82.77      7.50 o 
  -3   9  16      283.18      282.76      8.28 o 
  -2   9  16      189.92      205.23      5.29 o 
  -1   9  16       53.14       46.75      2.91 o 
   0   9  16       38.61       55.53      3.61 o 
   1   9  16      326.10      330.80      6.99 o 
   2   9  16        0.03        0.74      2.19 o 
   3   9  16      206.14      202.56      5.85 o 
   4   9  16       99.56       90.64      5.58 o 
   5   9  16       25.29       24.99      3.53 o 
  -4  10  16        0.64       -1.66      3.85 o 
  -3  10  16      292.80      298.99     10.88 o 
  -2  10  16      149.60      147.96      5.89 o 
  -1  10  16        9.21       16.24      6.15 o 
   0  10  16      877.17      853.87     13.57 o 
   1  10  16     1856.28     1705.97     21.52 o 
   2  10  16        8.06        5.57      2.30 o 
   3  10  16       93.69       84.86      4.24 o 
   4  10  16        5.99        2.21      2.60 o 
  -3  11  16        0.36        0.72      2.79 o 
  -2  11  16       74.60       73.15      4.48 o 
  -1  11  16     1407.12     1297.78     19.34 o 
   0  11  16        2.51        6.62      2.07 o 
   1  11  16       69.51       55.68      3.69 o 
   2  11  16      159.70      146.37      4.76 o 
   3  11  16      107.50      106.98      4.50 o 
   4  11  16       22.44       25.12      3.24 o 
  -4  12  16       10.66       13.68      4.65 o 
  -3  12  16      383.94      356.70      9.45 o 
  -2  12  16      267.08      272.41      7.92 o 
  -1  12  16       18.69       17.00      3.05 o 
   0  12  16       99.93      103.51      3.96 o 
   1  12  16      248.52      230.75      4.86 o 
   2  12  16      888.77      856.82     14.06 o 
   3  12  16      599.88      593.58     10.97 o 
   4  12  16        5.71        7.12      2.76 o 
  -4  13  16      348.44      357.57      9.93 o 
  -3  13  16      218.19      203.23      7.08 o 
  -2  13  16       10.46        8.86      3.05 o 
  -1  13  16       98.31       84.07     15.46 o 
   0  13  16      541.37      497.02     11.51 o 
   1  13  16      172.53      198.16      4.47 o 
   2  13  16      226.78      223.58      4.97 o 
   3  13  16       82.05       79.64      4.03 o 
   4  13  16       85.87      116.06      4.89 o 
  -4  14  16      385.98      357.75     10.12 o 
  -3  14  16        1.00        1.03      2.89 o 
  -2  14  16      331.52      341.58     14.04 o 
  -1  14  16      346.10      180.38      8.57 o 
   0  14  16        3.43        2.74      2.59 o 
   1  14  16       64.32       52.75      3.32 o 
   2  14  16       25.59       23.56      2.24 o 
   3  14  16       17.80       23.76      2.85 o 
   4  14  16       12.97       16.08      3.42 o 
  -3  15  16        5.57        2.62      3.02 o 
  -2  15  16        8.10        8.55      4.81 o 
  -1  15  16        4.09       -1.96      2.55 o 
   0  15  16       49.35       49.85      4.00 o 
   1  15  16        8.40       13.65      3.03 o 
   2  15  16      103.95       98.21      4.70 o 
   3  15  16        1.07       -2.45      2.10 o 
   4  15  16       99.90      109.84      6.14 o 
  -3  16  16       49.02       59.89      4.81 o 
  -2  16  16      227.53      247.83      9.53 o 
  -1  16  16      181.84      174.81     13.37 o 
   0  16  16       25.46       24.58      4.67 o 
   1  16  16      161.63      141.74      5.79 o 
   2  16  16        2.83        1.78      2.65 o 
   3  16  16      205.48      243.80      6.31 o 
   4  16  16       76.04       81.01      8.11 o 
  -3  17  16        0.04       -1.72      3.11 o 
  -2  17  16       75.17       78.50      5.29 o 
  -1  17  16       38.80       29.86      3.72 o 
   0  17  16        2.92        5.61      2.74 o 
   1  17  16      153.84      165.81      6.35 o 
   2  17  16      180.10      177.62      6.54 o 
   3  17  16       38.29       30.75      5.19 o 
  -2  18  16       70.06       74.11      7.41 o 
  -1  18  16      349.82      335.37     13.47 o 
   0  18  16       27.58       29.48      3.89 o 
   1  18  16        8.06       12.50      2.98 o 
   2  18  16       10.24       14.13      3.19 o 
   3  18  16       98.09      104.99      7.63 o 
  -2  19  16       40.29       53.61      4.79 o 
  -1  19  16        5.81        1.50      3.07 o 
   0  19  16       45.15       60.59      4.56 o 
   1  19  16       11.11       22.02      3.32 o 
   2  19  16      219.57      220.04      8.92 o 
   3  19  16       30.17       28.55      5.15 o 
  -1  20  16       92.75       96.50      5.70 o 
   0  20  16      224.17      249.27     15.88 o 
   1  20  16       35.03       32.49      3.81 o 
   2  20  16      356.24      385.22     10.36 o 
   0  21  16      223.68      252.40     10.01 o 
   1  21  16      769.68      822.45     17.76 o 
  -1  -6  17      234.76      258.70     12.98 o 
   0  -6  17        7.23       11.16      4.05 o 
   1  -6  17       54.77       59.86      7.74 o 
  -2  -5  17       58.05       79.95      8.93 o 
  -1  -5  17      274.54      311.09     14.01 o 
   0  -5  17      802.71      843.69     18.19 o 
   1  -5  17       70.41       79.26      7.97 o 
   2  -5  17       34.88       65.97      7.72 o 
  -2  -4  17       95.67      121.20      9.98 o 
  -1  -4  17      156.88      144.85      9.82 o 
   0  -4  17      308.52      311.17      9.50 o 
   1  -4  17       31.80       32.79      4.76 o 
   2  -4  17      400.19      394.96     15.51 o 
  -2  -3  17       13.07       12.69      6.06 o 
  -1  -3  17      171.19      161.50      9.96 o 
   0  -3  17       53.23       75.96      5.31 o 
   1  -3  17     1386.43     1296.30     25.28 o 
   2  -3  17      220.62      224.53     11.37 o 
   3  -3  17       38.04       43.73      7.16 o 
  -2  -2  17       89.04      103.27      8.97 o 
  -1  -2  17      199.15      200.01      7.22 o 
   0  -2  17       23.95       24.56      4.02 o 
   1  -2  17        8.66        9.56      3.62 o 
   2  -2  17      569.07      524.55     13.34 o 
   3  -2  17      760.93      705.47     22.53 o 
  -2  -1  17      122.48      132.70      9.49 o 
  -1  -1  17        5.13        3.57      3.31 o 
   0  -1  17       34.26       39.86      4.91 o 
   1  -1  17        6.95        7.95      3.51 o 
   2  -1  17      109.86       89.50     18.98 o 
   3  -1  17        0.01        4.44      3.54 o 
  -4   0  17      142.05      151.05     10.07 o 
  -2   0  17      146.58      150.15      9.64 o 
  -1   0  17       86.15       86.52      5.25 o 
   0   0  17      108.97      124.94      7.27 o 
   1   0  17       12.81        9.28      3.45 o 
   2   0  17       71.01       87.09      7.63 o 
   3   0  17       39.64       33.49      3.58 o 
  -4   1  17      321.56      359.20     15.26 o 
  -2   1  17        0.02        6.13      5.15 o 
  -1   1  17       70.59       76.35      4.86 o 
   0   1  17       17.31       21.98      3.74 o 
   1   1  17      537.35      519.54     12.36 o 
   2   1  17        0.59       -3.69      3.07 o 
   3   1  17      110.31      109.05      4.92 o 
   4   1  17       69.50       70.83      4.56 o 
  -4   2  17       76.80       77.13      7.74 o 
  -3   2  17      112.38      112.83      8.21 o 
  -2   2  17        0.07        7.03      4.88 o 
  -1   2  17     1153.41     1150.42     21.98 o 
   0   2  17      285.12      300.55      8.65 o 
   1   2  17       15.83       13.07      3.55 o 
   2   2  17      132.62      113.96      8.74 o 
   3   2  17      551.57      527.04     11.47 o 
   4   2  17        4.69        4.75      2.87 o 
  -4   3  17       24.41       20.12      4.81 o 
  -3   3  17       80.50       79.01      6.78 o 
  -2   3  17      230.74      234.42      8.19 o 
  -1   3  17        3.71        5.16      3.09 o 
   0   3  17       25.36       28.27      3.75 o 
   1   3  17       99.55      101.90      5.42 o 
   2   3  17       11.34       14.91      2.83 o 
   3   3  17        5.13        4.85      2.65 o 
   4   3  17      112.10      112.75      5.12 o 
  -4   4  17      359.89      362.80     15.08 o 
  -3   4  17      228.51      251.80     22.94 o 
  -2   4  17       17.25       13.20      3.37 o 
  -1   4  17      301.29      342.01      9.86 o 
   0   4  17     1241.41     1290.12     24.21 o 
   1   4  17       78.23       80.07      4.98 o 
   2   4  17        0.12       -0.65      2.37 o 
   3   4  17        5.82        8.22      3.23 o 
   4   4  17      224.15      239.52      7.49 o 
  -4   5  17      243.84      250.47     12.04 o 
  -3   5  17        1.15        0.17      4.53 o 
  -2   5  17      276.02      318.52     21.71 o 
  -1   5  17      375.92      390.86      9.77 o 
   0   5  17       28.34       27.17      3.64 o 
   2   5  17      581.16      510.09     11.09 o 
   3   5  17       30.77       35.56      3.38 o 
   4   5  17       18.59       29.72      3.52 o 
  -4   6  17       83.92      160.42      9.71 o 
  -3   6  17      186.48      218.93      7.91 o 
  -2   6  17      119.63      114.97      4.99 o 
  -1   6  17      850.52      777.01     15.81 o 
   0   6  17     1758.42     1821.14     32.50 o 
   1   6  17       23.70       40.39      5.95 o 
   2   6  17       32.41       33.63      3.11 o 
   3   6  17      269.28      265.45      6.86 o 
   4   6  17       88.42      106.29      4.87 o 
  -4   7  17        0.28       -3.29      3.83 o 
  -3   7  17       39.81       61.42      7.43 o 
  -2   7  17      181.20      210.33      4.73 o 
  -1   7  17      162.50      181.02      6.39 o 
   0   7  17      197.51      218.78      6.96 o 
   1   7  17       18.35       24.55      4.01 o 
   2   7  17       23.53       33.07      5.73 o 
   3   7  17       39.02       11.41      3.09 o 
   4   7  17       39.34       35.89      3.59 o 
  -4   8  17      981.25      924.21     28.78 o 
  -3   8  17      293.24      284.05      6.62 o 
  -2   8  17      204.71      177.15      5.00 o 
  -1   8  17        0.08        2.98      2.17 o 
   0   8  17     1045.16     1042.53     28.43 o 
   1   8  17      990.40      941.50     15.23 o 
   2   8  17       26.76       20.46      2.84 o 
   3   8  17      124.70      119.51      5.13 o 
   4   8  17      478.06      482.69     14.76 o 
  -4   9  17        8.83        3.76      4.41 o 
  -3   9  17      201.57      215.24      5.84 o 
  -2   9  17      594.80      578.31     10.22 o 
  -1   9  17      223.44      224.20      5.59 o 
   0   9  17      209.52      204.32      5.30 o 
   1   9  17      401.22      397.90      8.04 o 
   2   9  17     1134.66     1062.25     17.07 o 
   3   9  17     1123.80      986.12     16.42 o 
   4   9  17       42.82       47.14      4.80 o 
  -4  10  17       71.98       71.47      7.45 o 
  -3  10  17       37.07       40.03      3.88 o 
  -2  10  17      140.79      148.56      5.95 o 
  -1  10  17      326.45      316.43      6.81 o 
   0  10  17      374.89      346.93      8.63 o 
   1  10  17      134.48      132.13      4.56 o 
   2  10  17       45.38       54.52      3.64 o 
   3  10  17        0.38        0.23      2.40 o 
   4  10  17        5.74       10.35      2.89 o 
  -3  11  17       20.06       30.08      5.33 o 
  -2  11  17        0.17       -1.23      2.77 o 
  -1  11  17      256.04      248.51      5.92 o 
   0  11  17       92.63       71.89      3.80 o 
   1  11  17       53.75       58.93      2.89 o 
   2  11  17      348.68      330.11      7.35 o 
   3  11  17        0.43        2.12      2.48 o 
   4  11  17      201.95      205.79      6.30 o 
  -3  12  17        0.51        0.35      2.93 o 
  -2  12  17       96.75       88.27      5.04 o 
  -1  12  17      200.32      193.42      6.72 o 
   0  12  17      388.25      363.79      7.42 o 
   1  12  17       52.92       40.21      2.52 o 
   2  12  17       15.75       14.46      2.57 o 
   3  12  17      232.03      202.81      5.92 o 
   4  12  17       45.17       42.17      3.74 o 
  -3  13  17      115.57      127.84      5.96 o 
  -2  13  17      304.61      289.66      8.46 o 
  -1  13  17     1109.46     1056.83     20.66 o 
   0  13  17       27.04       27.37      4.89 o 
   1  13  17      127.66      132.64      3.89 o 
   2  13  17      457.77      409.03      8.34 o 
   3  13  17       70.44       65.50      3.82 o 
   4  13  17      183.08      173.34      5.87 o 
  -3  14  17      961.29      962.20     19.64 o 
  -2  14  17       67.23       87.01      5.11 o 
  -1  14  17        0.35       -0.35      1.42 o 
   0  14  17       70.82       80.37      4.82 o 
   1  14  17       15.61       14.32      2.02 o 
   2  14  17      116.69      129.60      4.39 o 
   3  14  17       51.93       62.63      5.56 o 
   4  14  17        5.38        7.73      2.80 o 
  -3  15  17       72.73       74.30      5.62 o 
  -2  15  17      141.39      126.76      5.93 o 
  -1  15  17       99.87      108.47      5.39 o 
   0  15  17       53.73       61.03      4.39 o 
   1  15  17        5.82        4.61      2.76 o 
   2  15  17        0.20        0.33      1.79 o 
   3  15  17        1.53        3.81      2.41 o 
   4  15  17      512.81      536.42     14.60 o 
  -3  16  17       41.50       57.65      4.88 o 
  -2  16  17      128.95      122.34      5.90 o 
  -1  16  17        7.16        6.22      2.93 o 
   0  16  17        0.81        2.83      2.69 o 
   1  16  17      161.43      125.94      5.67 o 
   2  16  17      329.58      315.66      8.98 o 
   3  16  17       85.34       80.55      4.18 o 
  -2  17  17       23.19       27.58      3.94 o 
  -1  17  17       39.57       46.88      4.30 o 
   0  17  17       43.30       54.05      4.42 o 
   1  17  17        9.00       10.53      3.05 o 
   2  17  17        2.77       -1.76      2.67 o 
   3  17  17      274.43      273.41     12.04 o 
  -2  18  17       77.75       64.60      7.12 o 
  -1  18  17       11.07       18.77      3.48 o 
   0  18  17      127.05      125.00      5.83 o 
   1  18  17      170.29      163.80      7.72 o 
   2  18  17      375.42      358.37      9.87 o 
   3  18  17        7.49        6.98      4.39 o 
  -2  19  17       12.99       14.42      3.64 o 
  -1  19  17       31.29       34.95      4.12 o 
   0  19  17      283.85      333.35     15.43 o 
   1  19  17      151.00      160.43      6.60 o 
   2  19  17        9.04        5.37      3.04 o 
  -1  20  17       31.48       40.98      4.62 o 
   0  20  17        3.84        6.88      3.24 o 
   1  20  17      184.89      165.47      6.82 o 
   2  20  17       47.17       51.39      4.42 o 
  -1  -5  18       32.49       27.61      7.03 o 
   0  -5  18       35.51       41.01      5.06 o 
  -2  -4  18       72.02      103.83      9.80 o 
  -1  -4  18       14.42       17.39      6.15 o 
   0  -4  18      431.56      471.24     12.29 o 
   1  -4  18      503.85      505.54     13.04 o 
  -2  -3  18       11.97       20.54      6.62 o 
  -1  -3  18      126.29      142.03      9.64 o 
   0  -3  18        0.48       -1.86      3.47 o 
   1  -3  18      186.32      191.51      7.76 o 
   2  -3  18        5.58        3.50      3.82 o 
  -2  -2  18       40.80       32.34      6.83 o 
  -1  -2  18       25.72       26.92      6.11 o 
   0  -2  18       18.57       23.56      4.22 o 
   1  -2  18      812.09      852.83     22.04 o 
   2  -2  18      658.51      618.40     31.95 o 
  -3  -1  18       28.36       23.12      7.25 o 
  -2  -1  18        1.16        6.04      5.57 o 
  -1  -1  18      254.59      253.76      8.22 o 
   0  -1  18      316.54      346.86      9.88 o 
   1  -1  18       60.93       58.58      5.00 o 
   2  -1  18       11.01        6.86      6.55 o 
   3  -1  18      521.59      482.25     21.37 o 
  -3   0  18       76.47       91.14      9.17 o 
  -2   0  18      912.25     1018.75     29.72 o 
  -1   0  18      257.41      264.75      8.28 o 
   0   0  18      276.21      283.02      8.75 o 
   1   0  18        6.09        2.83      3.68 o 
   3   0  18       36.56       26.40      4.44 o 
  -3   1  18      411.37      464.04     17.59 o 
  -2   1  18       31.90       43.95      6.87 o 
  -1   1  18       14.66       14.40      3.65 o 
   0   1  18        4.02        5.48      3.44 o 
   1   1  18      365.04      342.30     11.43 o 
   2   1  18       97.35       83.42      7.02 o 
   3   1  18       63.79       59.48      4.24 o 
  -3   2  18       10.47       25.38      6.44 o 
  -2   2  18       19.01       33.32      6.22 o 
  -1   2  18      122.95      140.37      6.58 o 
   0   2  18      385.51      415.82     10.67 o 
   1   2  18       26.69       27.83      4.09 o 
   2   2  18       72.38       78.17      5.30 o 
   3   2  18        3.80        6.40      2.83 o 
  -4   3  18      510.06      528.31     19.38 o 
  -3   3  18       77.80       95.66      8.59 o 
  -2   3  18        0.54       -1.92      4.68 o 
  -1   3  18      167.74      171.22      6.64 o 
   0   3  18      575.56      578.45     13.22 o 
   1   3  18      468.91      437.41     11.08 o 
   2   3  18        2.10       -0.91      3.16 o 
   3   3  18       13.26       12.33      3.03 o 
   4   3  18       72.59       65.68      5.31 o 
  -4   4  18        3.82        7.90      4.43 o 
  -3   4  18      111.50      155.75      9.94 o 
  -2   4  18       39.52       52.26      4.37 o 
  -1   4  18      510.91      509.51     11.94 o 
   0   4  18      395.08      409.04     10.43 o 
   1   4  18       21.73       23.18      4.06 o 
   2   4  18      315.93      289.49      7.16 o 
   3   4  18      345.52      348.37      8.40 o 
   4   4  18       10.04       14.65      3.25 o 
  -4   5  18       10.39       13.54      4.83 o 
  -3   5  18      468.54      480.60     27.97 o 
  -2   5  18      150.63      172.91     11.29 o 
  -1   5  18        7.54       11.21      5.40 o 
   0   5  18      449.11      481.07     11.52 o 
   1   5  18      260.27      160.78      8.70 o 
   2   5  18        2.83        8.09      2.66 o 
   3   5  18       71.12       80.14      5.15 o 
   4   5  18       28.75       42.50      3.99 o 
  -4   6  18       12.31       28.89      5.64 o 
  -3   6  18        0.25        3.43      3.23 o 
  -2   6  18      197.85      225.65      7.29 o 
  -1   6  18       57.42       63.38      4.53 o 
   0   6  18        5.54        8.67      3.20 o 
   1   6  18      213.12      235.43     10.41 o 
   2   6  18      240.10      233.53     22.43 o 
   3   6  18       91.25       87.12      4.51 o 
   4   6  18       55.55       59.62      4.51 o 
  -4   7  18      144.18      143.04      9.53 o 
  -3   7  18       40.73      104.49      7.71 o 
  -2   7  18      149.64      144.80      5.98 o 
  -1   7  18       25.38       24.26      3.62 o 
   0   7  18      710.99      709.00     14.96 o 
   1   7  18       89.20      110.13      5.49 o 
   2   7  18      449.22      496.34      9.81 o 
   3   7  18      228.04      173.15     16.66 o 
   4   7  18      211.44      209.29      6.72 o 
  -4   8  18      255.34      261.73     12.71 o 
  -3   8  18      101.47       98.97      5.22 o 
  -2   8  18      119.79      130.17      4.59 o 
  -1   8  18      219.79      251.72      6.16 o 
   0   8  18        0.87       -0.67      2.86 o 
   1   8  18      908.69      831.62     17.09 o 
   2   8  18      927.21      878.30     14.89 o 
   3   8  18       68.54       98.86      4.88 o 
   4   8  18        5.50       17.16      3.32 o 
  -4   9  18       23.21       24.32      5.57 o 
  -3   9  18      792.17      790.54     13.53 o 
  -2   9  18       30.03       32.84      3.03 o 
  -1   9  18       14.37       18.92      4.00 o 
   0   9  18       58.25       61.84      4.28 o 
   1   9  18      690.23      670.80     11.80 o 
   2   9  18     1438.82     1352.01     21.07 o 
   3   9  18        7.27        8.23      3.58 o 
   4   9  18       18.46       13.09      4.04 o 
  -4  10  18       39.70       44.91      6.74 o 
  -3  10  18       30.03       34.06      3.84 o 
  -2  10  18       13.35       21.15      3.42 o 
  -1  10  18      727.78      712.93     14.60 o 
   0  10  18        5.82        5.08      2.44 o 
   1  10  18      161.41      151.64      5.48 o 
   2  10  18       39.18       36.31      3.26 o 
   3  10  18      643.24      601.18     11.45 o 
   4  10  18      233.50      225.22      6.70 o 
  -3  11  18       51.29       56.13      4.45 o 
  -2  11  18      300.83      292.17      8.83 o 
  -1  11  18      412.98      383.88      7.82 o 
   0  11  18       44.61       50.45      6.18 o 
   1  11  18       18.73       22.14      3.00 o 
   2  11  18      530.51      508.33      9.87 o 
   3  11  18      618.57      589.89     11.29 o 
   4  11  18       78.86       64.89      4.31 o 
  -3  12  18        0.95        0.33      3.00 o 
  -2  12  18      164.23      172.37      6.64 o 
  -1  12  18       11.40       13.12      3.63 o 
   0  12  18      536.52      495.97      9.31 o 
   1  12  18        1.26        6.72      1.99 o 
   2  12  18      142.43      131.68      4.81 o 
   3  12  18      136.50      120.48      4.98 o 
   4  12  18       10.55        3.47      2.86 o 
  -3  13  18       67.35       77.37      5.13 o 
  -2  13  18        3.68        3.67      3.78 o 
  -1  13  18       99.03      106.98      5.43 o 
   0  13  18       99.39      102.98      6.79 o 
   1  13  18      248.00      211.17      4.91 o 
   2  13  18      108.10      122.64      4.70 o 
   3  13  18        0.22       -3.55      2.37 o 
   4  13  18       24.97       20.86      4.03 o 
  -3  14  18       12.90       16.37      4.37 o 
  -2  14  18      234.57      248.04     14.38 o 
  -1  14  18      443.65      438.10     11.09 o 
   0  14  18      117.09      116.78      8.91 o 
   1  14  18        1.10       -0.84      1.74 o 
   2  14  18       16.87       16.11      2.60 o 
   3  14  18       78.73       94.65      4.52 o 
   4  14  18        3.35        3.19      2.80 o 
  -3  15  18      280.85      270.90     12.11 o 
  -2  15  18      342.99      347.37      9.83 o 
   0  15  18       67.78       65.37      4.63 o 
   1  15  18       88.74       84.80      5.09 o 
   2  15  18       97.78      106.10      4.52 o 
   3  15  18      251.30      267.59      6.92 o 
  -2  16  18        9.54       11.13      3.48 o 
  -1  16  18        2.25        1.16      3.89 o 
   0  16  18      134.15      133.40      5.96 o 
   1  16  18        2.88       -0.47      2.68 o 
   2  16  18       11.33        5.58      3.03 o 
   3  16  18       52.56       55.21      3.72 o 
  -2  17  18      355.76      351.23     10.16 o 
  -1  17  18        9.52        8.41      3.10 o 
   0  17  18      143.45      159.59      6.50 o 
   1  17  18      115.53      107.40      5.52 o 
   2  17  18        8.55       13.65      3.35 o 
   3  17  18       36.62       34.37      5.86 o 
  -2  18  18        0.43       -3.70      3.07 o 
  -1  18  18       42.84       53.67      4.60 o 
   0  18  18       28.40       33.73      3.96 o 
   1  18  18      226.26      245.58      8.16 o 
   2  18  18       28.41       31.05      3.93 o 
  -1  19  18      218.36      216.29      7.94 o 
   0  19  18       27.68       43.68      4.34 o 
   1  19  18      746.17      726.19     16.18 o 
   2  19  18      407.14      470.26     22.25 o 
   0  20  18       48.17       71.69      5.21 o 
   1  20  18      311.05      383.83     10.73 o 
  -1  -3  19      182.67      190.79     11.41 o 
   0  -3  19      133.51      126.62      6.72 o 
   1  -3  19       58.58       55.27      5.64 o 
  -2  -2  19        1.99        1.54      6.06 o 
  -1  -2  19      271.30      267.61     12.93 o 
   0  -2  19      177.87      190.50      7.70 o 
   1  -2  19        8.20        9.29      4.00 o 
   2  -2  19       67.06       82.07      5.97 o 
  -2  -1  19      140.66      152.86     10.56 o 
  -1  -1  19      304.47      291.53     13.22 o 
   0  -1  19       77.37       96.52      6.00 o 
   1  -1  19       17.41       19.41      4.27 o 
   2  -1  19      496.71      496.32     27.23 o 
  -2   0  19        0.01       -1.63      5.48 o 
  -1   0  19       51.29       58.94      5.03 o 
   0   0  19      144.00      159.68      6.95 o 
   1   0  19      211.73      209.14     13.43 o 
   2   0  19       43.29       38.77      4.67 o 
  -3   1  19       53.27       74.34      8.68 o 
  -2   1  19       84.63       97.01      8.75 o 
  -1   1  19      389.07      399.64     10.74 o 
   0   1  19        0.07        1.18      3.40 o 
   1   1  19       12.57       14.28      3.87 o 
   2   1  19       79.03       70.35      7.61 o 
   3   1  19      155.52      134.70      6.96 o 
  -3   2  19      301.62      327.56     14.63 o 
  -2   2  19      197.11      199.81     11.08 o 
  -1   2  19      301.26      307.09      9.14 o 
   0   2  19      139.76      135.94      6.37 o 
   1   2  19       75.65       84.42      5.49 o 
   2   2  19      114.07      100.67      5.96 o 
   3   2  19       89.27       87.40      4.85 o 
  -3   3  19        0.10        1.75      5.64 o 
  -2   3  19       23.15       39.09      6.47 o 
  -1   3  19        1.21        1.52      3.41 o 
   0   3  19     1789.00     1791.05     32.81 o 
   1   3  19      239.64      218.79      7.74 o 
   2   3  19        0.78       -1.88      3.33 o 
   3   3  19      121.19      117.04      5.38 o 
  -3   4  19       70.95      110.61      9.15 o 
  -2   4  19        2.62        1.59      4.92 o 
  -1   4  19        1.44        7.35      4.46 o 
   0   4  19      246.68      250.29      8.14 o 
   1   4  19      430.57      423.34     11.00 o 
   2   4  19      154.25      153.27      6.77 o 
   3   4  19        1.61        1.68      2.79 o 
  -3   5  19        6.64        8.12      5.66 o 
  -2   5  19       14.39       17.62      6.18 o 
  -1   5  19      444.32      465.19     11.38 o 
   0   5  19       72.77       78.07      8.94 o 
   1   5  19       95.51       92.19      5.52 o 
   2   5  19        0.32       -0.20      2.54 o 
   3   5  19       39.32       43.62      4.27 o 
  -3   6  19      104.17      143.51      9.82 o 
  -2   6  19       98.97      119.92      5.81 o 
  -1   6  19      227.34      219.93      8.92 o 
   0   6  19       37.30       47.67      4.70 o 
   1   6  19      633.62      585.14     18.62 o 
   2   6  19      156.56      143.01      6.52 o 
   3   6  19       71.65       72.46      5.30 o 
   4   6  19       65.82       87.77      5.00 o 
  -3   7  19       32.51       32.89      6.33 o 
  -2   7  19       52.43       56.60      4.52 o 
  -1   7  19       36.79       40.86      4.18 o 
   0   7  19        6.05       41.54      5.05 o 
   1   7  19      448.73      395.79     24.09 o 
   2   7  19      107.64      119.73      4.93 o 
   3   7  19      115.08       92.51      5.76 o 
   4   7  19      154.54      152.13      5.90 o 
  -2   8  19      206.08      221.16      5.95 o 
  -1   8  19        1.65        2.13      3.02 o 
   0   8  19       94.56       88.81      5.22 o 
   1   8  19      468.92      442.02     11.09 o 
   2   8  19       45.23       52.69      3.76 o 
   3   8  19       55.44       62.83      4.23 o 
   4   8  19       69.93       76.96      4.72 o 
  -3   9  19       43.41       55.85      4.42 o 
  -2   9  19      150.90      142.13      4.95 o 
  -1   9  19       17.48       18.69      2.72 o 
   0   9  19      732.63      713.72     22.66 o 
   1   9  19       53.19       54.37      6.39 o 
   2   9  19      410.67      390.00     11.02 o 
   3   9  19      228.94      231.45      8.29 o 
   4   9  19        0.22        0.10      1.87 o 
  -3  10  19       63.78       78.06      4.90 o 
  -2  10  19      282.19      284.04      8.40 o 
  -1  10  19       30.34       22.81      2.80 o 
   0  10  19       20.48       28.92      3.74 o 
   1  10  19        3.12        4.20      3.07 o 
   2  10  19      111.05      118.55      8.57 o 
   3  10  19       63.14       69.74      6.25 o 
   4  10  19       37.50       37.39      3.86 o 
  -3  11  19       37.05       43.20      5.19 o 
  -2  11  19       22.04       22.46      3.66 o 
  -1  11  19       14.11       11.43      2.56 o 
   0  11  19      474.96      455.56     10.72 o 
   1  11  19      357.02      365.47      7.86 o 
   2  11  19      767.52      711.07     12.72 o 
   3  11  19       20.77       19.18      3.15 o 
   4  11  19      318.39      308.42     12.25 o 
  -3  12  19        5.92        6.28      3.27 o 
  -2  12  19      968.06      977.99     19.78 o 
  -1  12  19      282.09      287.75     15.57 o 
   0  12  19        9.48        4.45      2.32 o 
   1  12  19        5.31        4.36      2.32 o 
   2  12  19      216.08      235.47      6.34 o 
   3  12  19      115.61       94.61      4.75 o 
  -3  13  19       20.32       36.39      5.31 o 
  -2  13  19       12.18        9.64      3.32 o 
  -1  13  19        0.96       -0.73      2.86 o 
   0  13  19        4.62        2.28      2.91 o 
   1  13  19       67.41       62.66      3.08 o 
   2  13  19        0.20        2.42      2.43 o 
   3  13  19      407.58      388.80      8.76 o 
  -3  14  19        6.03        5.97      3.37 o 
  -2  14  19       44.06       56.84      7.18 o 
  -1  14  19       26.99       26.98      8.43 o 
   0  14  19       24.07       34.20      3.86 o 
   1  14  19        2.91        4.70      2.67 o 
   2  14  19      184.36      176.35      7.57 o 
   3  14  19        3.37        4.51      2.73 o 
  -2  15  19        8.74        9.05      6.57 o 
  -1  15  19       46.53       36.30      5.66 o 
   0  15  19      157.51      163.37      6.56 o 
   1  15  19        1.16       -3.31      2.70 o 
   2  15  19        0.34       -2.40      2.24 o 
   3  15  19       87.85       97.94      4.76 o 
  -2  16  19      594.47      606.30     14.41 o 
  -1  16  19       40.09       29.80      3.76 o 
   0  16  19       11.29        7.09      3.07 o 
   1  16  19       57.63       54.52      4.48 o 
   2  16  19       87.43       68.36      7.12 o 
   3  16  19      108.33      101.11      5.41 o 
  -2  17  19      183.00      224.33      8.22 o 
  -1  17  19        4.99        4.54      3.09 o 
   0  17  19       58.91       56.56      4.64 o 
   1  17  19      291.91      291.76      8.95 o 
   2  17  19      149.78      139.68      6.47 o 
  -1  18  19       75.54       91.21      5.65 o 
   0  18  19      153.34      152.10      8.68 o 
   1  18  19      208.32      211.94     12.02 o 
   2  18  19       14.99       12.68      3.44 o 
  -1  19  19       73.80       80.57      5.85 o 
   0  19  19      440.02      465.61     12.23 o 
   1  19  19       82.89      103.27      9.07 o 
   0  -2  20       79.42       97.70      6.32 o 
  -1  -1  20        9.85       19.02      6.38 o 
   0  -1  20      134.03      134.10     13.52 o 
   1  -1  20       71.23       84.81      6.06 o 
  -2   0  20      149.07      203.50     11.82 o 
  -1   0  20        6.93       14.75      6.02 o 
   0   0  20      263.43      273.37      9.07 o 
   1   0  20      119.63      106.77      6.38 o 
   2   0  20       49.98       54.61      5.38 o 
  -2   1  20      281.54      286.32     13.54 o 
  -1   1  20      284.00      281.41      9.08 o 
   0   1  20      119.90      119.97      9.41 o 
   1   1  20      203.07      191.91      7.71 o 
   2   1  20      255.63      228.39     35.13 o 
  -2   2  20       12.06       24.21      6.20 o 
  -1   2  20      518.66      561.95     13.53 o 
   0   2  20      435.43      429.69     11.82 o 
   1   2  20        6.58        6.46      4.41 o 
   2   2  20       43.51       22.51     16.81 o 
  -3   3  20        3.78        2.15      5.97 o 
  -2   3  20      695.99      759.13     23.83 o 
  -1   3  20      245.14      251.98      8.44 o 
   0   3  20      194.53      202.35      7.64 o 
   1   3  20       77.87       73.55      5.44 o 
   2   3  20        1.83        2.53      3.62 o 
   3   3  20       11.79       13.89      3.37 o 
  -3   4  20       18.98       19.65      6.60 o 
  -2   4  20        2.35        0.47      4.90 o 
  -1   4  20       89.03       85.60      5.52 o 
   0   4  20      153.19      152.59      9.20 o 
   1   4  20        3.96        2.46      5.30 o 
   2   4  20       37.07       44.79      4.84 o 
   3   4  20       14.17       11.07      3.20 o 
  -3   5  20       27.30       26.20      6.78 o 
  -2   5  20        0.01        3.78      4.70 o 
  -1   5  20       66.93       75.86      5.18 o 
   0   5  20        7.33        7.87      3.53 o 
   1   5  20      151.86      153.55      9.16 o 
   2   5  20        1.59        4.36      3.49 o 
   3   5  20      103.97       91.12      4.97 o 
  -3   6  20        0.11       18.08      5.89 o 
  -2   6  20        6.54        9.02      3.58 o 
  -1   6  20      122.03      134.00      6.27 o 
   0   6  20        0.60        5.77      3.40 o 
   1   6  20      102.70      100.65      5.65 o 
   2   6  20      252.61      209.72     10.23 o 
   3   6  20      171.58      157.97      6.46 o 
  -3   7  20      112.23      124.44      9.29 o 
  -2   7  20      307.08      319.22      9.26 o 
  -1   7  20        3.75        4.01      3.39 o 
   0   7  20        4.30        7.11      3.47 o 
   1   7  20        4.49       -0.57      3.73 o 
   2   7  20     1894.81     1771.42     39.00 o 
   3   7  20     1505.75     1384.94     43.17 o 
  -2   8  20       15.49       12.73      3.62 o 
  -1   8  20       63.85       63.48      4.78 o 
   0   8  20      175.87      180.45      7.40 o 
   1   8  20       78.42       77.65      5.20 o 
   2   8  20       80.62       85.15      4.55 o 
   3   8  20        1.48        0.36      2.91 o 
  -2   9  20      144.60      159.76      5.33 o 
  -1   9  20       22.68       17.48      3.62 o 
   0   9  20        3.75        3.20      3.10 o 
   1   9  20       28.84       26.93      3.95 o 
   2   9  20      132.35      144.18      7.22 o 
   3   9  20        0.02        2.26      2.87 o 
  -2  10  20       19.34       25.90      3.78 o 
  -1  10  20      143.43      147.18      5.05 o 
   0  10  20       38.81       39.82      4.16 o 
   1  10  20        0.90        1.49      4.43 o 
   2  10  20        0.78        1.27      2.96 o 
   3  10  20        0.59        0.15      2.70 o 
  -3  11  20        3.75       -0.91      3.61 o 
  -2  11  20      592.56      616.42     14.05 o 
  -1  11  20      817.94      790.25     13.45 o 
   0  11  20       20.81       15.44      3.33 o 
   1  11  20        3.14        4.42      3.14 o 
   2  11  20      217.84      214.47      6.29 o 
   3  11  20      347.50      353.53     11.28 o 
  -3  12  20       52.40       53.86      9.21 o 
  -2  12  20      184.10      202.60      9.10 o 
  -1  12  20       49.11       44.03      4.28 o 
   0  12  20        4.03        3.81      2.21 o 
   1  12  20      167.54      170.76      6.81 o 
   2  12  20      198.95      171.39      5.68 o 
   3  12  20       28.13       27.45      3.48 o 
  -3  13  20       25.53       29.48      4.24 o 
  -2  13  20       31.16       34.34      4.12 o 
  -1  13  20      436.14      450.23     11.49 o 
   0  13  20       69.43       68.81      4.85 o 
   1  13  20      252.51      244.01      7.96 o 
   2  13  20       41.08       43.92      3.55 o 
   3  13  20      380.92      390.63     11.35 o 
  -2  14  20      395.13      420.22     11.24 o 
  -1  14  20        0.09        1.06      2.95 o 
   0  14  20        2.33        3.57      3.04 o 
   1  14  20       26.89       29.64      3.06 o 
   2  14  20      107.05      107.65      6.36 o 
   3  14  20      103.61      106.39      5.21 o 
  -2  15  20        2.91        3.87      3.50 o 
  -1  15  20        2.69        1.39      3.03 o 
   0  15  20       10.81        9.16      3.22 o 
   1  15  20      267.84      270.49      8.65 o 
   2  15  20       89.87       95.80      4.54 o 
   3  15  20      367.85      370.47      9.97 o 
  -2  16  20       28.32       25.90      4.22 o 
  -1  16  20        3.93        8.46      4.74 o 
   0  16  20        1.39       -0.51      2.84 o 
   1  16  20       17.46       13.88      3.47 o 
   2  16  20       20.05       20.05      5.59 o 
  -1  17  20      690.97      685.20     15.82 o 
   0  17  20        3.86        2.99      3.09 o 
   1  17  20        2.63        3.36      4.30 o 
   2  17  20       63.49       52.86      6.94 o 
  -1  18  20      113.50      119.67      6.29 o 
   0  18  20       56.57       60.07      4.94 o 
   1  18  20       29.84       40.75      6.42 o 
   0   0  21       12.90       18.14      4.37 o 
  -1   1  21      784.67      815.34     25.76 o 
   0   1  21        0.06        2.10      3.79 o 
   1   1  21       20.02       17.74      4.33 o 
  -2   2  21      395.59      406.26     16.38 o 
  -1   2  21       12.85       14.65      5.34 o 
   0   2  21      373.77      403.47     11.27 o 
   1   2  21       45.77       48.30      9.72 o 
   2   2  21      434.81      415.61     16.38 o 
  -2   3  21       91.37       98.08      8.84 o 
  -1   3  21       24.30       36.69      4.74 o 
   0   3  21      449.19      475.62     13.93 o 
   1   3  21      451.74      415.51     11.47 o 
   2   3  21       38.72       31.65      7.98 o 
  -2   4  21      164.93      171.77     10.70 o 
  -1   4  21      233.17      263.22      8.77 o 
   0   4  21      202.34      208.94      8.25 o 
   1   4  21       10.04        8.06      3.95 o 
   2   4  21      274.69      252.49     17.60 o 
  -2   5  21       43.56       60.87      7.50 o 
  -1   5  21       25.49       22.22      5.71 o 
   0   5  21      470.03      452.65     16.91 o 
   1   5  21        1.34       -2.45      4.67 o 
   2   5  21       42.76       42.32      4.93 o 
  -2   6  21       65.61       89.91      8.30 o 
  -1   6  21      182.04      171.45      9.34 o 
   0   6  21      290.59      294.20      9.33 o 
   1   6  21        3.66        3.06      3.51 o 
   2   6  21      421.16      358.86     21.07 o 
   3   6  21       32.05       34.08      3.95 o 
  -2   7  21       27.46       16.47     10.67 o 
  -1   7  21        5.06        7.96      3.64 o 
   0   7  21       35.73       44.63      4.65 o 
   1   7  21       71.21       29.25      5.06 o 
   2   7  21      524.59      522.51     14.99 o 
   3   7  21      278.52      242.61      7.27 o 
  -2   8  21      354.38      367.26     10.24 o 
  -1   8  21      475.62      465.20     11.72 o 
   0   8  21       38.15       42.65      4.48 o 
   1   8  21        8.27        2.00      2.84 o 
   2   8  21        0.60       -0.43      2.70 o 
   3   8  21      239.16      223.76     15.01 o 
  -2   9  21      108.09      110.05      6.15 o 
  -1   9  21       12.37       13.49      4.89 o 
   0   9  21       22.97       24.00      3.90 o 
   1   9  21      100.62       91.54      5.67 o 
   2   9  21      256.46      263.66      7.21 o 
   3   9  21      104.66      111.47      5.31 o 
  -2  10  21        3.99        3.87      4.33 o 
  -1  10  21      180.66      176.80      8.06 o 
   0  10  21       35.07       23.16      3.95 o 
   1  10  21       92.15       94.48      5.70 o 
   2  10  21       29.12       31.84      4.80 o 
   3  10  21       11.69       15.70      3.36 o 
  -2  11  21       37.88       28.67      4.06 o 
  -1  11  21       75.89       71.81      5.06 o 
   0  11  21        3.32        4.00      3.25 o 
   1  11  21        0.69       -0.69      3.17 o 
   2  11  21      106.26      101.87      4.95 o 
   3  11  21        5.30       -0.11      2.85 o 
  -2  12  21       14.24       17.99      7.94 o 
  -1  12  21      207.35      220.96      7.84 o 
   1  12  21        9.05        8.55      3.52 o 
   2  12  21        0.06       -0.43      2.65 o 
   3  12  21      501.45      529.01     24.34 o 
  -2  13  21      235.56      243.76      8.39 o 
  -1  13  21       42.90       38.49      4.29 o 
   0  13  21       27.22       20.24      6.89 o 
   1  13  21       64.68       82.38      5.25 o 
   2  13  21      632.93      644.34     12.19 o 
   3  13  21        5.66        7.22      3.09 o 
  -2  14  21       34.33       41.26      4.50 o 
  -1  14  21       43.09       40.79      4.99 o 
   0  14  21       51.02       49.08      4.50 o 
   1  14  21       86.08       78.79      7.85 o 
   2  14  21        2.13        2.31      2.68 o 
  -2  15  21      753.29      791.77     25.47 o 
  -1  15  21      614.72      643.75     15.03 o 
   0  15  21        1.07        0.17      2.99 o 
   1  15  21       39.92       41.68      4.39 o 
   2  15  21        0.02       -1.01      2.53 o 
  -1  16  21        6.30        7.36      3.39 o 
   0  16  21        0.17       -0.42      3.07 o 
   1  16  21      191.35      181.05      7.32 o 
   2  16  21      151.80      145.86      9.96 o 
  -1  17  21        0.03       -0.01      2.13 o 
   0  17  21      115.48      133.77      6.50 o 
   1  17  21      176.36      164.29     10.98 o 
   0   2  22      389.03      389.11     11.69 o 
  -1   3  22      181.33      201.05      8.11 o 
   0   3  22       16.64       19.39      4.51 o 
   1   3  22       27.40       33.73      4.84 o 
  -1   4  22        6.19        6.99      4.80 o 
   0   4  22        3.21        1.84      3.79 o 
   1   4  22       65.00       55.23      5.41 o 
  -1   5  22      246.49      251.91      8.73 o 
   0   5  22       79.44       92.42      6.06 o 
   1   5  22      100.30       98.78      6.35 o 
   2   5  22       13.14        7.60      4.14 o 
  -2   6  22      118.32      111.64      9.31 o 
  -1   6  22        0.84       -0.50      5.31 o 
   0   6  22       96.58      101.39      6.20 o 
   1   6  22       21.84       23.34      4.41 o 
   2   6  22       21.94       14.65      4.27 o 
  -2   7  22       20.92       13.56      6.02 o 
  -1   7  22       22.01       28.08      4.93 o 
   0   7  22       89.26       88.68      5.79 o 
   1   7  22        3.06        0.35      3.59 o 
   2   7  22       26.75       29.20      4.77 o 
  -2   8  22       85.93       94.63      6.95 o 
  -1   8  22        1.52        1.84      3.62 o 
   0   8  22      177.10      171.63      7.15 o 
   1   8  22       11.63        3.08      9.31 o 
   2   8  22       81.96      110.28      6.62 o 
  -2   9  22        1.63       -2.12      3.59 o 
  -1   9  22     1175.96     1154.87     22.95 o 
   0   9  22      293.69      301.91      9.23 o 
   1   9  22       74.98       80.64      6.88 o 
   2   9  22        6.41        5.78      3.85 o 
  -2  10  22      324.49      341.99     14.46 o 
  -1  10  22      148.49      160.86     14.66 o 
   0  10  22       85.91       84.34      5.58 o 
   1  10  22       96.75       88.95      5.81 o 
   2  10  22       84.60       85.40      5.59 o 
  -2  11  22        6.94        8.81      3.54 o 
  -1  11  22       24.61       21.19      6.06 o 
   0  11  22        3.12        6.29      3.54 o 
   1  11  22      429.96      441.66     11.68 o 
   2  11  22       34.01       39.05      3.80 o 
  -2  12  22       44.75       46.66      4.67 o 
  -1  12  22       50.91       46.85      4.64 o 
   0  12  22       19.03       16.39      3.79 o 
   1  12  22       23.57       16.54      3.97 o 
   2  12  22       14.89       26.95      3.58 o 
  -1  13  22       10.72       29.81      4.25 o 
   0  13  22       78.60       -1.34      1.95 o 
   1  13  22       12.10       15.76      3.92 o 
   2  13  22      177.38      167.00      6.04 o 
  -1  14  22      392.54      365.01     10.61 o 
   0  14  22        0.32       -4.40      2.93 o 
   1  14  22       47.01       52.12      7.14 o 
   2  14  22       10.63       12.61      3.19 o 
  -1  15  22        6.26       10.95      3.72 o 
   0  15  22        3.89        8.85      3.53 o 
   1  15  22       84.13       91.19      8.48 o 
   0  16  22      204.64      217.80      8.19 o 
   1  16  22        0.00       -2.01      4.81 o 
   0   5  23      197.15      208.77      8.41 o 
   0   6  23      148.44      150.37      7.24 o 
   1   6  23      128.70      129.83      6.93 o 
  -1   7  23      126.96      127.55      6.89 o 
   0   7  23       13.44        8.27      9.16 o 
   1   7  23       27.53       31.16      4.78 o 
  -1   8  23       13.37       10.52      4.07 o 
   0   8  23        1.83       -0.49      3.67 o 
   1   8  23       71.33       76.85     13.21 o 
  -1   9  23        0.23        0.77      3.65 o 
   0   9  23      268.52      262.90      8.92 o 
   1   9  23       16.05        1.46      9.34 o 
  -1  10  23      146.41      144.51      6.95 o 
   0  10  23      105.99       95.75      6.01 o 
   1  10  23       89.25       86.60      5.96 o 
  -1  11  23      180.78      190.12     11.32 o 
   0  11  23      484.02      469.89     12.19 o 
   1  11  23        0.42        2.10      3.73 o 
  -1  12  23        1.95       11.35      5.73 o 
   0  12  23       41.34       26.62      6.46 o 
   1  12  23       88.95       92.69      6.05 o 
   0  13  23      244.71      164.36      9.89 o 
   1  13  23       88.28       87.69      6.00 o 
   0  14  23       39.05       17.66      5.06 o 
   1  14  23        1.42       -6.88      4.59 o 
                                                 
